# Supplementary material for: catena-Poly[2-methyl-1H-imidazol-3-ium [(aqua­chloridocadmate)-di-μ-chlorido]]
Source: Acta Crystallogr Sect E Struct Rep Online. 2011 Oct 22;67(Pt 11):m1584. doi: 10.1107/S1600536811042905 (PMC3246997; doi:10.1107/S1600536811042905)
Supplement: Supplementary file 1 [file e-67-m1584-sup1.cif]

##############################################################################
#                                                                            #
# This CIF contains the data in a paper accepted for publication in          #
# Acta Crystallographica Section E. It conforms to the requirements of       #
# Notes for Authors for Acta Crystallographica Section E, and has been       #
# peer reviewed under the auspices of the IUCr Commission on Journals.       #
#                                                                            #
# Full details of the Crystallographic Information File format               #
# are given in the paper "The Crystallographic Information File (CIF):       #
# a New Standard Archive File for Crystallography" by S. R. Hall, F. H.      #
# Allen and I. D. Brown [Acta Cryst. (1991), A47, 655-685].                  #
#                                                                            #
# The current version of the core CIF dictionary is obtainable from          #
# ftp://ftp.iucr.org/pub/cif_core.dic.                                       #
#                                                                            #
# Software is freely available for graphical display of the structure(s)     #
# in this CIF. For information consult the CIF software page                 #
# http://www.iucr.org/resources/cif/software.                                #
#                                                                            #
# This file may be used for bona fide research purposes within the           #
# scientific community so long as proper attribution is given to the journal # 
# article from which it was obtained.                                        #
#                                                                            #
##############################################################################
data_I
_audit_creation_method     SHELXL97
_chemical_name_systematic
;
<i>catena</i>-Poly[2-methyl-1<i>H</i>-imidazol-3-ium
[(aquachloridocadmate)-di-\m-chlorido]]
;
_chemical_name_common     ?
_chemical_formula_moiety     'C4 H7 N2 +, Cd Cl3 H2 O -'
_chemical_formula_sum     'C4 H9 Cd Cl3 N2 O'
_chemical_formula_iupac     '(C4 H7 N2) [Cd Cl3 (H2 O)]'
_chemical_formula_weight     319.88
_chemical_melting_point     ?
_symmetry_cell_setting     monoclinic
_symmetry_space_group_name_H-M     'P 21/c'
_symmetry_space_group_name_Hall     '-P 2ybc'
loop_
    _symmetry_equiv_pos_as_xyz
    'x, y, z'
    '-x, y+1/2, -z+1/2'
    '-x, -y, -z'
    'x, -y-1/2, z-1/2'
_cell_length_a     9.0479(18)
_cell_length_b     14.922(3)
_cell_length_c     7.4711(15)
_cell_angle_alpha     90.00
_cell_angle_beta     94.17(3)
_cell_angle_gamma     90.00
_cell_volume     1006.0(3)
_cell_formula_units_Z     4
_cell_measurement_reflns_used     2308
_cell_measurement_theta_min     2.2
_cell_measurement_theta_max     27.480
_cell_measurement_temperature     293(2)
_exptl_crystal_description     block
_exptl_crystal_colour     colourless
_exptl_crystal_size_max     0.3000
_exptl_crystal_size_mid     0.2500
_exptl_crystal_size_min     0.2000
_exptl_crystal_density_diffrn     2.112
_exptl_crystal_density_meas     ?
_exptl_crystal_density_method     'not measured'
_exptl_crystal_F_000     616
_exptl_absorpt_coefficient_mu     2.917
_exptl_absorpt_correction_type     multi-scan
_exptl_absorpt_process_details     '(CrystalClear; Rigaku, 2005)'
_exptl_absorpt_correction_T_min     0.421
_exptl_absorpt_correction_T_max     0.558
_exptl_special_details
;
;
_diffrn_ambient_temperature     293(2)
_diffrn_radiation_type     MoK\a
_diffrn_radiation_wavelength     0.71073
_diffrn_radiation_source     'fine-focus sealed tube'
_diffrn_radiation_monochromator     graphite
_diffrn_measurement_device_type     'Rigaku SCXmini'
_diffrn_measurement_method     \w
_diffrn_detector_area_resol_mean     ?
_diffrn_reflns_number     10317
_diffrn_reflns_av_R_equivalents     0.0821
_diffrn_reflns_av_sigmaI/netI     0.0629
_diffrn_reflns_theta_min     3.06
_diffrn_reflns_theta_max     27.48
_diffrn_reflns_theta_full     27.48
_diffrn_measured_fraction_theta_max     0.999
_diffrn_measured_fraction_theta_full     0.999
_diffrn_reflns_limit_h_min     -11
_diffrn_reflns_limit_h_max     11
_diffrn_reflns_limit_k_min     -19
_diffrn_reflns_limit_k_max     19
_diffrn_reflns_limit_l_min     -9
_diffrn_reflns_limit_l_max     9
_diffrn_standards_number     2
_diffrn_standards_interval_count     150
_diffrn_standards_interval_time     ?
_diffrn_standards_decay_%     0
_refine_special_details
;
Refinement of <i>F</i>^2^ against ALL reflections. The weighted <i>R</i>-factor
<i>wR</i> and goodness of fit <i>S</i> are based on <i>F</i>^2^, conventional
<i>R</i>-factors <i>R</i> are based on <i>F</i>, with <i>F</i> set to zero for
negative <i>F</i>^2^. The threshold expression of <i>F</i>^2^ >
\s(<i>F</i>^2^) is used only for calculating <i>R</i>-factors(gt) <i>etc</i>.
and is not relevant to the choice of reflections for refinement.
<i>R</i>-factors based on <i>F</i>^2^ are statistically about twice as large
as those based on <i>F</i>, and <i>R</i>-factors based on ALL data will be
even larger.
;
_reflns_number_total     2308
_reflns_number_gt     2038
_reflns_threshold_expression     I>2\s(I)
_refine_ls_structure_factor_coef     Fsqd
_refine_ls_matrix_type     full
_refine_ls_R_factor_all     0.0373
_refine_ls_R_factor_gt     0.0325
_refine_ls_wR_factor_gt     0.0797
_refine_ls_wR_factor_ref     0.0825
_refine_ls_goodness_of_fit_ref     1.115
_refine_ls_restrained_S_all     1.115
_refine_ls_number_reflns     2308
_refine_ls_number_parameters     102
_refine_ls_number_restraints     0
_refine_ls_hydrogen_treatment     constr
_refine_ls_weighting_scheme     calc
_refine_ls_weighting_details
       'calc w = 1/[\s^2^(Fo^2^)+(0.0174P)^2^+0.0243P] where P=(Fo^2^+2Fc^2^)/3'
_atom_sites_solution_hydrogens     geom
_atom_sites_solution_primary     direct
_atom_sites_solution_secondary     difmap
_refine_ls_shift/su_max     0.001
_refine_ls_shift/su_mean     0.000
_refine_diff_density_max     0.719
_refine_diff_density_min     -0.707
_refine_ls_extinction_method     'SHELXL97 (Sheldrick, 2008)'
_refine_ls_extinction_coef     0.0729(19)
_refine_ls_extinction_expression
                                  'Fc^*^=kFc[1+0.001xFc^2^\l^3^/sin(2\q)]^-1/4^'
loop_
    _atom_type_symbol
    _atom_type_description
    _atom_type_scat_dispersion_real
    _atom_type_scat_dispersion_imag
    _atom_type_scat_source
    'C' 'C' 0.0033 0.0016
                         'International Tables Vol C Tables 4.2.6.8 and 6.1.1.4'
    'H' 'H' 0.0000 0.0000
                         'International Tables Vol C Tables 4.2.6.8 and 6.1.1.4'
    'Cd' 'Cd' -0.8075 1.2024
                         'International Tables Vol C Tables 4.2.6.8 and 6.1.1.4'
    'Cl' 'Cl' 0.1484 0.1585
                         'International Tables Vol C Tables 4.2.6.8 and 6.1.1.4'
    'N' 'N' 0.0061 0.0033
                         'International Tables Vol C Tables 4.2.6.8 and 6.1.1.4'
    'O' 'O' 0.0106 0.0060
                         'International Tables Vol C Tables 4.2.6.8 and 6.1.1.4'
_computing_data_collection     'CrystalClear (Rigaku, 2005)'
_computing_cell_refinement     'CrystalClear (Rigaku, 2005)'
_computing_data_reduction     'CrystalClear (Rigaku, 2005)'
_computing_structure_solution     'SHELXS97 (Sheldrick, 2008)'
_computing_structure_refinement     'SHELXL97 (Sheldrick, 2008)'
_computing_molecular_graphics     'DIAMOND (Brandenburg & Putz, 2005)'
_computing_publication_material     'SHELXL97 (Sheldrick, 2008)'
loop_
    _atom_site_type_symbol
    _atom_site_label
    _atom_site_fract_x
    _atom_site_fract_y
    _atom_site_fract_z
    _atom_site_U_iso_or_equiv
    _atom_site_adp_type
    _atom_site_calc_flag
    _atom_site_refinement_flags
    _atom_site_occupancy
    _atom_site_symmetry_multiplicity
    _atom_site_disorder_assembly
    _atom_site_disorder_group
    Cd Cd1 0.57821(2) 0.235443(17) 0.32343(3) 0.02778(14) Uani d . 1 1 . .
    Cl Cl3 0.38194(10) 0.26229(6) 0.06038(12) 0.0358(2) Uani d . 1 1 . .
    Cl Cl2 0.78469(10) 0.25735(5) 0.08951(12) 0.0318(2) Uani d . 1 1 . .
    Cl Cl1 0.59444(8) 0.06319(6) 0.28507(11) 0.0381(2) Uani d . 1 1 . .
    N N2 0.8602(3) 0.4748(2) 0.2374(4) 0.0461(8) Uani d . 1 1 . .
    H H2A 0.8000 0.4318 0.2563 0.055 Uiso calc R 1 1 . .
    C C2 1.0070(4) 0.4697(2) 0.2644(4) 0.0395(8) Uani d . 1 1 . .
    C C3 0.8185(4) 0.5580(3) 0.1755(5) 0.0487(10) Uani d . 1 1 . .
    H H3 0.7224 0.5780 0.1460 0.058 Uiso calc R 1 1 . .
    C C1 1.0943(4) 0.3909(3) 0.3283(5) 0.0588(12) Uani d . 1 1 . .
    H H1A 1.1219 0.3567 0.2272 0.088 Uiso calc R 1 1 . .
    H H1B 1.0357 0.3544 0.4018 0.088 Uiso calc R 1 1 . .
    H H1C 1.1819 0.4105 0.3975 0.088 Uiso calc R 1 1 . .
    N N1 1.0572(3) 0.5493(2) 0.2218(4) 0.0458(8) Uani d . 1 1 . .
    H H1D 1.1492 0.5643 0.2283 0.055 Uiso calc R 1 1 . .
    C C4 0.9424(4) 0.6046(3) 0.1659(5) 0.0509(10) Uani d . 1 1 . .
    H H4 0.9500 0.6637 0.1282 0.061 Uiso calc R 1 1 . .
    O O1 0.5944(2) 0.39528(16) 0.3580(3) 0.0371(6) Uani d . 1 1 . .
    H H1G 0.5922 0.4101 0.4677 0.045 Uiso d R 1 1 . .
    H H1F 0.5230 0.4207 0.2978 0.045 Uiso d R 1 1 . .
loop_
    _atom_site_aniso_label
    _atom_site_aniso_U_11
    _atom_site_aniso_U_22
    _atom_site_aniso_U_33
    _atom_site_aniso_U_12
    _atom_site_aniso_U_13
    _atom_site_aniso_U_23
    Cd1 0.0307(2) 0.0277(2) 0.02493(19) -0.00076(9) 0.00188(13) 0.00017(8)
    Cl3 0.0272(5) 0.0527(6) 0.0275(5) 0.0054(3) 0.0023(4) 0.0021(3)
    Cl2 0.0266(4) 0.0399(5) 0.0287(4) -0.0026(3) 0.0010(4) 0.0007(3)
    Cl1 0.0325(4) 0.0251(4) 0.0565(5) -0.0026(3) 0.0024(4) -0.0006(4)
    N2 0.0311(15) 0.044(2) 0.063(2) -0.0122(14) 0.0037(15) 0.0024(15)
    C2 0.0347(19) 0.040(2) 0.044(2) -0.0029(16) 0.0047(17) -0.0045(16)
    C3 0.0349(19) 0.049(2) 0.063(2) 0.0025(18) 0.0062(18) 0.002(2)
    C1 0.057(3) 0.057(3) 0.062(3) 0.012(2) 0.000(2) 0.0006(19)
    N1 0.0290(15) 0.049(2) 0.060(2) -0.0095(14) 0.0037(14) -0.0025(16)
    C4 0.052(2) 0.037(2) 0.064(3) -0.0008(18) 0.004(2) 0.0003(18)
    O1 0.0370(12) 0.0341(15) 0.0402(12) 0.0050(10) 0.0029(10) 0.0065(10)
_geom_special_details
;
All e.s.d.'s (except the e.s.d. in the dihedral angle between two l.s. planes)
are estimated using the full covariance matrix. The cell e.s.d.'s are taken
into account individually in the estimation of e.s.d.'s in distances, angles
and torsion angles; correlations between e.s.d.'s in cell parameters are only
used when they are defined by crystal symmetry. An approximate (isotropic)
treatment of cell e.s.d.'s is used for estimating e.s.d.'s involving l.s.
planes.
;
loop_
    _geom_bond_atom_site_label_1
    _geom_bond_atom_site_label_2
    _geom_bond_site_symmetry_2
    _geom_bond_distance
    _geom_bond_publ_flag
    Cd1 O1 . 2.402(2) ?
    Cd1 Cl3 . 2.5824(12) ?
    Cd1 Cl1 . 2.5916(10) ?
    Cd1 Cl3 4_566 2.5973(11) ?
    Cd1 Cl2 4_566 2.6293(12) ?
    Cd1 Cl2 . 2.6694(11) ?
    Cl3 Cd1 4_565 2.5973(11) ?
    Cl2 Cd1 4_565 2.6293(12) ?
    N2 C2 . 1.331(4) ?
    N2 C3 . 1.369(5) ?
    N2 H2A . 0.8600 ?
    C2 N1 . 1.318(4) ?
    C2 C1 . 1.476(5) ?
    C3 C4 . 1.325(5) ?
    C3 H3 . 0.9300 ?
    C1 H1A . 0.9600 ?
    C1 H1B . 0.9600 ?
    C1 H1C . 0.9600 ?
    N1 C4 . 1.368(4) ?
    N1 H1D . 0.8600 ?
    C4 H4 . 0.9300 ?
    O1 H1G . 0.8501 ?
    O1 H1F . 0.8500 ?
loop_
    _geom_angle_atom_site_label_1
    _geom_angle_atom_site_label_2
    _geom_angle_atom_site_label_3
    _geom_angle_site_symmetry_1
    _geom_angle_site_symmetry_3
    _geom_angle
    _geom_angle_publ_flag
    O1 Cd1 Cl3 . . 87.77(5) ?
    O1 Cd1 Cl1 . . 173.24(5) ?
    Cl3 Cd1 Cl1 . . 96.38(3) ?
    O1 Cd1 Cl3 . 4_566 87.31(5) ?
    Cl3 Cd1 Cl3 . 4_566 92.88(3) ?
    Cl1 Cd1 Cl3 . 4_566 97.78(3) ?
    O1 Cd1 Cl2 . 4_566 81.00(5) ?
    Cl3 Cd1 Cl2 . 4_566 168.67(3) ?
    Cl1 Cd1 Cl2 . 4_566 94.66(2) ?
    Cl3 Cd1 Cl2 4_566 4_566 88.14(3) ?
    O1 Cd1 Cl2 . . 84.77(5) ?
    Cl3 Cd1 Cl2 . . 87.60(3) ?
    Cl1 Cd1 Cl2 . . 90.06(3) ?
    Cl3 Cd1 Cl2 4_566 . 172.04(3) ?
    Cl2 Cd1 Cl2 4_566 . 89.85(3) ?
    Cd1 Cl3 Cd1 . 4_565 93.11(3) ?
    Cd1 Cl2 Cd1 4_565 . 90.42(3) ?
    C2 N2 C3 . . 110.5(3) ?
    C2 N2 H2A . . 124.8 ?
    C3 N2 H2A . . 124.8 ?
    N1 C2 N2 . . 105.7(3) ?
    N1 C2 C1 . . 127.5(3) ?
    N2 C2 C1 . . 126.8(4) ?
    C4 C3 N2 . . 106.3(3) ?
    C4 C3 H3 . . 126.9 ?
    N2 C3 H3 . . 126.9 ?
    C2 C1 H1A . . 109.5 ?
    C2 C1 H1B . . 109.5 ?
    H1A C1 H1B . . 109.5 ?
    C2 C1 H1C . . 109.5 ?
    H1A C1 H1C . . 109.5 ?
    H1B C1 H1C . . 109.5 ?
    C2 N1 C4 . . 110.4(3) ?
    C2 N1 H1D . . 124.8 ?
    C4 N1 H1D . . 124.8 ?
    C3 C4 N1 . . 107.1(4) ?
    C3 C4 H4 . . 126.4 ?
    N1 C4 H4 . . 126.4 ?
    Cd1 O1 H1G . . 110.9 ?
    Cd1 O1 H1F . . 110.4 ?
    H1G O1 H1F . . 108.9 ?
loop_
    _geom_torsion_atom_site_label_1
    _geom_torsion_atom_site_label_2
    _geom_torsion_atom_site_label_3
    _geom_torsion_atom_site_label_4
    _geom_torsion_site_symmetry_1
    _geom_torsion_site_symmetry_2
    _geom_torsion_site_symmetry_3
    _geom_torsion_site_symmetry_4
    _geom_torsion
    _geom_torsion_publ_flag
    O1 Cd1 Cl3 Cd1 . . . 4_565 91.33(5) ?
    Cl1 Cd1 Cl3 Cd1 . . . 4_565 -83.31(3) ?
    Cl3 Cd1 Cl3 Cd1 4_566 . . 4_565 178.53(4) ?
    Cl2 Cd1 Cl3 Cd1 4_566 . . 4_565 83.60(12) ?
    Cl2 Cd1 Cl3 Cd1 . . . 4_565 6.48(3) ?
    O1 Cd1 Cl2 Cd1 . . . 4_565 -94.37(5) ?
    Cl3 Cd1 Cl2 Cd1 . . . 4_565 -6.39(2) ?
    Cl1 Cd1 Cl2 Cd1 . . . 4_565 89.99(3) ?
    Cl3 Cd1 Cl2 Cd1 4_566 . . 4_565 -100.00(16) ?
    Cl2 Cd1 Cl2 Cd1 4_566 . . 4_565 -175.35(4) ?
    C3 N2 C2 N1 . . . . 0.7(4) ?
    C3 N2 C2 C1 . . . . -179.2(3) ?
    C2 N2 C3 C4 . . . . -0.4(4) ?
    N2 C2 N1 C4 . . . . -0.7(4) ?
    C1 C2 N1 C4 . . . . 179.1(3) ?
    N2 C3 C4 N1 . . . . 0.0(4) ?
    C2 N1 C4 C3 . . . . 0.4(4) ?
loop_
    _geom_hbond_atom_site_label_D
    _geom_hbond_atom_site_label_H
    _geom_hbond_atom_site_label_A
    _geom_hbond_site_symmetry_A
    _geom_hbond_distance_DH
    _geom_hbond_distance_HA
    _geom_hbond_distance_DA
    _geom_hbond_angle_DHA
    N2 H2A O1 . 0.86 2.13 2.884(3) 146.0
    N1 H1D Cl1 2_755 0.86 2.33 3.163(3) 163.5
    O1 H1G Cl1 4_566 0.85 2.40 3.250(2) 174.2
    O1 H1F Cl1 2_655 0.85 2.44 3.174(2) 145.6
_iucr_refine_instructions_details
;
TITL a in P-1                    New: P21/c
CELL  0.71073    9.0479   14.9220    7.4711    90.000    94.170    90.000
ZERR  4           0.0018    0.0030    0.0015     0.000     0.030     0.000
LATT 1
SYMM             - X ,    0.50000 + Y ,    0.50000 - Z
SFAC C  H  Cd Cl N  O
UNIT 16 36 4 12 8 4
L.S. 20
ACTA
BOND $H
FMAP 2
PLAN 2
htab
HTAB N2 O1
HTAB N1 Cl1_$1
HTAB O1 Cl1_$2
HTAB O1 CL1_$3
EQIV $1 -x+2, y+1/2, -z+1/2
EQIV $2 x, -y+1/2, z+1/2
EQIV $3 -x+1, y+1/2, -z+1/2
CONF
WGHT    0.017400    0.024300
EXTI    0.072907
FVAR       0.25359
CD1   3    0.578214    0.235443    0.323427    11.00000    0.03066    0.02773 =
         0.02493    0.00017    0.00188   -0.00076
CL3   4    0.381943    0.262293    0.060382    11.00000    0.02721    0.05267 =
         0.02754    0.00213    0.00229    0.00540
CL2   4    0.784691    0.257349    0.089512    11.00000    0.02659    0.03985 =
         0.02869    0.00065    0.00102   -0.00257
CL1   4    0.594442    0.063189    0.285073    11.00000    0.03249    0.02510 =
         0.05652   -0.00062    0.00235   -0.00256
N2    5    0.860167    0.474761    0.237442    11.00000    0.03111    0.04448 =
         0.06272    0.00235    0.00370   -0.01216
AFIX  43
H2A   2    0.799951    0.431753    0.256264    11.00000   -1.20000
AFIX   0
C2    1    1.006952    0.469738    0.264435    11.00000    0.03472    0.04047 =
         0.04370   -0.00447    0.00468   -0.00291
C3    1    0.818497    0.558035    0.175487    11.00000    0.03493    0.04873 =
         0.06288    0.00194    0.00621    0.00248
AFIX  43
H3    2    0.722408    0.577966    0.146038    11.00000   -1.20000
AFIX   0
C1    1    1.094254    0.390929    0.328307    11.00000    0.05696    0.05717 =
         0.06162    0.00063   -0.00025    0.01229
AFIX 137
H1A   2    1.121882    0.356693    0.227194    11.00000   -1.50000
H1B   2    1.035749    0.354354    0.401774    11.00000   -1.50000
H1C   2    1.181898    0.410496    0.397485    11.00000   -1.50000
AFIX   0
N1    5    1.057219    0.549270    0.221825    11.00000    0.02904    0.04894 =
         0.05953   -0.00248    0.00365   -0.00954
AFIX  43
H1D   2    1.149222    0.564279    0.228298    11.00000   -1.20000
AFIX   0
C4    1    0.942438    0.604556    0.165869    11.00000    0.05235    0.03670 =
         0.06381    0.00025    0.00434   -0.00076
AFIX  43
H4    2    0.949955    0.663672    0.128167    11.00000   -1.20000
AFIX   0
O1    6    0.594406    0.395282    0.358033    11.00000    0.03697    0.03411 =
         0.04021    0.00646    0.00292    0.00501
AFIX   3
H1G   2    0.592236    0.410122    0.467663    11.00000   -1.20000
H1F   2    0.522966    0.420742    0.297783    11.00000   -1.20000
HKLF 4 1  0.0000  0.0000 -1.0000  0.0000 -1.0000  0.0000 -1.0000  0.0000  0.0000
REM  a in P-1                    New: P21/c
REM R1 =  0.0325 for   2038 Fo > 4sig(Fo)  and  0.0373 for all   2308 data
REM    102 parameters refined using      0 restraints
END
WGHT      0.0174      0.0243
REM Highest difference peak  0.719,  deepest hole -0.707,  1-sigma level  0.148
Q1    1   0.5419  0.2351  0.4539  11.00000  0.05    0.72
Q2    1   0.6318  0.2320  0.2287  11.00000  0.05    0.68
;
data_global
_journal_date_recd_electronic     2011-10-06
_journal_date_accepted     2011-10-17
_journal_name_full     'Acta Crystallographica, Section E'
_journal_year     2011
_journal_volume     67
_journal_issue     11
_journal_page_first     m1584
_journal_page_last     m1584
_journal_paper_category     QM
_journal_coeditor_code     VM2126
_publ_contact_author_name     'Run-Qiang Zhu'
_publ_contact_author_address
;
Ordered Matter Science Research Center
College of Chemistry and Chemical Engineering
Southeast University
Nanjing 211189
People's Republic of China
;
_publ_contact_author_email     zhurunqiang@163.com
_publ_contact_author_fax     '862552090626'
_publ_contact_author_phone     '862552090626'
_publ_section_title
;
<i>catena</i>-Poly[2-methyl-1<i>H</i>-imidazol-3-ium
[(aquachloridocadmate)-di-\m-chlorido]]
;
loop_
    _publ_author_name
    _publ_author_address
    'Zhu, Run-Qiang'
;
Ordered Matter Science Research Center
College of Chemistry and Chemical Engineering
Southeast University
Nanjing 211189
People's Republic of China
;
