# Supplementary material for: catena-Poly[2-methyl-1H-imidazol-3-ium [(aqua­chloridocadmate)-di-μ-chlorido]]
Source: Acta Crystallogr Sect E Struct Rep Online. 2011 Oct 22;67(Pt 11):m1584. doi: 10.1107/S1600536811042905 (PMC3246997; doi:10.1107/S1600536811042905)
Supplement: Supplementary file 2 [file e-67-m1584-Isup2.hkl]

# 
# h,k,l, Fc-squared, Fo-squared, sigma(Fo-squared) and status flag 
# 
data_I
_shelx_title ' a in P-1                    New: P21/c' 
_shelx_refln_list_code          4 
_shelx_F_calc_maximum      330.72 
_exptl_crystal_F_000       616.00 
_reflns_d_resolution_high  0.7700 
 
loop_ 
 _symmetry_equiv_pos_as_xyz 
 'x, y, z' 
 '-x, y+1/2, -z+1/2' 
 '-x, -y, -z' 
 'x, -y-1/2, z-1/2' 
 
_cell_length_a     9.0479 
_cell_length_b    14.9220 
_cell_length_c     7.4711 
_cell_angle_alpha  90.000 
_cell_angle_beta   94.170 
_cell_angle_gamma  90.000 
 
_shelx_F_squared_multiplier     1.000 
 
loop_ 
 _refln_index_h 
 _refln_index_k 
 _refln_index_l 
 _refln_F_squared_calc 
 _refln_F_squared_meas 
 _refln_F_squared_sigma 
 _refln_observed_status 
   2   0   0    14364.54    16684.16    554.90 o 
   3   0   0       66.05       61.71      3.87 o 
   4   0   0    13219.21    13788.01    646.20 o 
   5   0   0    37832.19    36348.74   2067.41 o 
   6   0   0    19209.46    18211.75   2090.97 o 
   7   0   0     3090.18     3033.12    209.77 o 
   8   0   0     1112.62     1153.84    176.44 o 
   9   0   0        4.35       12.30      7.55 o 
  10   0   0     1309.21     1336.83    114.84 o 
  11   0   0     1552.07     1470.44    166.42 o 
   2   1   0    12923.47    13910.99    440.35 o 
   3   1   0     8453.27     7756.69    746.35 o 
   4   1   0    29023.65    30512.89   1520.26 o 
   5   1   0    10975.02    11153.31    527.28 o 
   6   1   0      180.60      182.69     16.48 o 
   7   1   0      217.96      190.82     11.79 o 
   8   1   0      920.85      879.77     41.08 o 
   9   1   0     4652.15     4806.24    258.35 o 
  10   1   0     5014.42     4795.19    263.24 o 
  11   1   0      761.96      820.26     97.42 o 
   1   2   0    42420.66    43023.46   1410.23 o 
   2   2   0       88.22      101.68     10.26 o 
   3   2   0      184.37      239.45     29.77 o 
   4   2   0     1191.36     1152.23    106.86 o 
   5   2   0    11821.67    12297.51    552.20 o 
   6   2   0     8657.65     8687.73    404.91 o 
   7   2   0      543.65      530.59     26.48 o 
   8   2   0      833.31      834.81     39.35 o 
   9   2   0      634.18      620.55     35.29 o 
  10   2   0      230.26      216.34     22.76 o 
  11   2   0      313.82      310.11     42.78 o 
   1   3   0     4395.16     4931.83    103.55 o 
   2   3   0      830.36     1030.31     78.44 o 
   3   3   0       34.95       30.46      3.32 o 
   4   3   0     9220.13     9271.25    314.00 o 
   5   3   0     8117.68     7963.13    294.00 o 
   6   3   0      676.39      659.92     26.51 o 
   7   3   0      525.00      497.38     29.02 o 
   8   3   0       70.74       70.84      7.75 o 
   9   3   0     2474.61     2385.45    121.04 o 
  10   3   0     3026.92     2988.24    193.91 o 
  11   3   0      783.73      706.08     78.36 o 
   0   4   0    51303.91    57601.08   2861.75 o 
   1   4   0    18516.42    19902.77    622.20 o 
   2   4   0      579.52      637.86     18.23 o 
   3   4   0      407.34      385.67     12.15 o 
   4   4   0     1685.91     1633.08     92.48 o 
   5   4   0    15294.87    16147.16    664.36 o 
   6   4   0     5039.58     5235.61    215.13 o 
   7   4   0     1558.92     1562.11     67.92 o 
   8   4   0      396.66      365.72     20.71 o 
   9   4   0      307.22      291.81     20.20 o 
  10   4   0      277.45      279.89     26.48 o 
  11   4   0      485.74      492.79     62.43 o 
   1   5   0    12463.18    14056.80    544.89 o 
   2   5   0     3761.57     3963.34    133.89 o 
   3   5   0    13415.03    14383.37    744.98 o 
   4   5   0    13267.66    14033.52    549.73 o 
   5   5   0     8769.44     9629.96    397.99 o 
   6   5   0       28.04       34.77      6.88 o 
   7   5   0      421.62      491.84     42.44 o 
   8   5   0      868.91      892.81     43.62 o 
   9   5   0     3583.61     3429.73    208.04 o 
  10   5   0     3583.69     3724.67    291.98 o 
  11   5   0      558.90      507.80     70.93 o 
   0   6   0    68507.25    68764.91   5059.06 o 
   1   6   0    23559.18    22593.88   1669.72 o 
   2   6   0     2149.13     2174.67     82.08 o 
   3   6   0       49.74       75.94      6.84 o 
   4   6   0     4139.55     4684.89    175.06 o 
   5   6   0    16312.05    17624.56   1317.74 o 
   6   6   0    10664.19    11347.32    524.62 o 
   7   6   0      787.73      730.21     35.86 o 
   8   6   0      853.05      788.79     52.04 o 
   9   6   0        5.45        5.74      4.73 o 
  10   6   0      734.94      743.39     80.92 o 
  11   6   0      743.90      658.79     91.74 o 
   1   7   0     2111.85     1913.41     95.26 o 
   2   7   0     4537.19     5292.69    219.32 o 
   3   7   0      449.28      440.85     18.90 o 
   4   7   0    11769.00    13499.27    567.88 o 
   5   7   0     3857.19     3824.31    193.06 o 
   6   7   0       62.93      101.46      9.24 o 
   7   7   0        5.33       11.85      4.88 o 
   8   7   0       94.96      107.16     10.89 o 
   9   7   0     1944.02     1902.50    112.35 o 
  10   7   0     2211.23     2078.23    181.62 o 
   0   8   0    11735.54    13121.75    998.00 o 
   1   8   0     4054.85     4550.59    195.33 o 
   2   8   0      251.92      241.23     19.37 o 
   3   8   0      160.66      204.51     13.59 o 
   4   8   0      314.43      331.68     19.12 o 
   5   8   0     2870.53     2898.06    121.65 o 
   6   8   0     2121.51     2236.38    127.75 o 
   7   8   0      166.37      175.86     14.88 o 
   8   8   0      204.05      221.11     26.16 o 
   9   8   0      458.89      446.34     35.73 o 
  10   8   0       29.13       26.19     11.57 o 
   1   9   0     2014.18     2273.24    128.94 o 
   2   9   0        5.23       23.68      6.36 o 
   3   9   0      447.98      496.44     26.84 o 
   4   9   0     3208.23     3303.00    163.47 o 
   5   9   0     1861.92     1890.76     95.21 o 
   6   9   0      165.09      168.33     15.02 o 
   7   9   0       28.90       35.87      8.94 o 
   8   9   0        0.78       -0.27      4.05 o 
   9   9   0      760.85      685.05     66.84 o 
  10   9   0     1122.87     1071.41    106.96 o 
   0  10   0    12547.08    13925.55    774.51 o 
   1  10   0     3792.54     4074.74    227.18 o 
   2  10   0      207.51      201.10     14.17 o 
   3  10   0       48.78       43.91      7.55 o 
   4  10   0      488.94      445.63     29.58 o 
   5  10   0     4978.47     5186.24    285.89 o 
   6  10   0     1880.78     1806.94     99.25 o 
   7  10   0      213.57      206.60     19.95 o 
   8  10   0      212.00      224.94     22.79 o 
   9  10   0       24.64       26.10     16.39 o 
  10  10   0      190.74      152.65     43.67 o 
   1  11   0     1420.55     1472.86     92.60 o 
   2  11   0     1034.34     1008.82     63.52 o 
   3  11   0     1588.60     1566.43     85.84 o 
   4  11   0     2097.83     2201.31    122.86 o 
   5  11   0     2236.27     2143.39    117.75 o 
   6  11   0       62.44       60.25     10.35 o 
   7  11   0       98.93       92.06     16.90 o 
   8  11   0      108.48      106.73     20.10 o 
   9  11   0     1022.59     1022.45     99.73 o 
   0  12   0     2831.70     2758.27    273.73 o 
   1  12   0     2068.04     2022.24    136.25 o 
   2  12   0        0.62       -2.89      4.80 o 
   3  12   0       86.92       99.26     13.47 o 
   4  12   0      115.61      118.16     14.13 o 
   5  12   0     1464.94     1529.57     95.67 o 
   6  12   0      690.11      653.27     44.79 o 
   7  12   0       38.18       48.19     12.10 o 
   8  12   0       74.41       85.46     17.71 o 
   9  12   0       67.90       75.47     21.90 o 
   1  13   0      228.20      228.75     17.44 o 
   2  13   0       44.69       53.32     13.58 o 
   3  13   0      126.93      151.22     16.80 o 
   4  13   0      939.29      916.72     62.06 o 
   5  13   0      121.26      114.03     14.10 o 
   6  13   0       60.99       66.52     12.26 o 
   7  13   0       67.17       83.52     16.38 o 
   8  13   0       39.75       36.63     15.68 o 
   0  14   0     1384.27     1397.58    211.26 o 
   1  14   0        2.77       -5.48      6.19 o 
   2  14   0        9.69       13.38      7.38 o 
   3  14   0       10.53       17.74      7.64 o 
   4  14   0        1.84       -6.61      6.61 o 
   5  14   0      148.04      163.84     22.66 o 
   6  14   0       78.18       58.58     13.80 o 
   7  14   0       16.18       26.39     10.92 o 
   8  14   0       12.60       12.09     13.61 o 
   1  15   0      162.63      165.64     20.29 o 
   2  15   0      110.44      109.38     16.49 o 
   3  15   0       36.67       32.47     10.07 o 
   4  15   0      287.83      343.85     32.79 o 
   5  15   0      245.98      253.76     32.35 o 
   6  15   0       37.06       14.60     10.69 o 
   7  15   0       11.08       -6.85     13.41 o 
   0  16   0      751.21      696.91     77.87 o 
   1  16   0      411.93      357.15     37.36 o 
   2  16   0        9.52       20.98     11.56 o 
   3  16   0       13.10       22.14     10.98 o 
   4  16   0       62.13       75.79     17.57 o 
   5  16   0      489.03      446.19     50.66 o 
   6  16   0      199.16      202.49     38.43 o 
   1  17   0       84.97       80.20     15.96 o 
   2  17   0       18.13       17.50     10.04 o 
   3  17   0        0.74       13.99     13.27 o 
   4  17   0       68.05       56.39     16.75 o 
   5  17   0       27.78       47.66     16.85 o 
   0  18   0       71.04       32.36     18.92 o 
   1  18   0      110.44      110.35     19.57 o 
   2  18   0      105.67      114.06     24.69 o 
   3  18   0       20.55       -1.61      9.77 o 
   4  18   0      109.45       85.93     23.51 o 
   1  19   0       15.30       24.64     15.02 o 
   2  19   0      312.59      283.19     36.10 o 
 -11   1   1        4.23       10.09     10.06 o 
 -10   1   1       40.74       77.10     21.70 o 
  -9   1   1      359.91      309.40     26.68 o 
  -8   1   1       90.58      107.65     21.62 o 
  -7   1   1      326.00      306.27     17.15 o 
  -6   1   1      109.52      122.92     10.58 o 
  -5   1   1     1292.76     1286.93     51.65 o 
  -4   1   1        0.85        9.69      3.05 o 
  -3   1   1     3033.07     3047.36    106.30 o 
  -2   1   1     3027.87     3054.66     50.99 o 
  -1   1   1       51.91       60.55      2.47 o 
   0   1   1      483.27      450.38     12.19 o 
   1   1   1        3.59       19.27      2.33 o 
   2   1   1     2484.14     2663.87     97.39 o 
   3   1   1     3223.30     2980.36    157.83 o 
   4   1   1        4.31        5.05      1.64 o 
   5   1   1      345.01      360.31     13.45 o 
   6   1   1      276.12      281.79     12.46 o 
   7   1   1      316.08      290.47     14.53 o 
   8   1   1      310.84      289.51     20.72 o 
   9   1   1      118.70      112.74     11.18 o 
  10   1   1       30.10       30.60     11.78 o 
  11   1   1        7.58       32.52     26.45 o 
 -11   2   1       47.02       33.53     17.72 o 
 -10   2   1       20.52       39.04     34.28 o 
  -9   2   1       34.55       42.03     12.55 o 
  -8   2   1      277.16      257.11     33.73 o 
  -7   2   1      152.47      162.57     10.81 o 
  -6   2   1      335.74      318.56     14.26 o 
  -5   2   1      441.10      419.30     17.16 o 
  -4   2   1       27.19       30.88      2.93 o 
  -3   2   1      103.35       89.32      6.29 o 
  -2   2   1      219.11      216.93      7.77 o 
  -1   2   1      839.58      946.70     17.53 o 
   0   2   1     2179.76     2221.78     44.53 o 
   1   2   1     1132.92     1185.16     37.54 o 
   2   2   1      990.41     1098.29     37.96 o 
   3   2   1       62.53       66.59      5.56 o 
   4   2   1      200.72      187.06      6.95 o 
   5   2   1     1141.72     1042.75     38.07 o 
   6   2   1      973.45      936.15     34.73 o 
   7   2   1      100.26       95.19      8.97 o 
   8   2   1      384.81      334.12     20.35 o 
   9   2   1      197.91      205.43     14.87 o 
  10   2   1       80.22       97.63     22.31 o 
  11   2   1      144.60      163.15     46.47 o 
 -11   3   1       82.90       75.36     16.87 o 
 -10   3   1       73.34       84.11     15.02 o 
  -9   3   1        7.74       -0.56      9.00 o 
  -8   3   1       19.91       18.60      7.76 o 
  -7   3   1        0.08       -2.10      2.69 o 
  -6   3   1      942.64      968.96     36.04 o 
  -5   3   1       29.18       40.83      6.46 o 
  -4   3   1     1175.59     1195.90     47.89 o 
  -3   3   1      336.34      359.67     13.63 o 
  -2   3   1       65.38       73.08      5.03 o 
  -1   3   1        8.76       21.32      2.97 o 
   0   3   1      408.98      419.30      9.68 o 
   1   3   1     1595.91     1709.00     47.25 o 
   2   3   1        9.43       20.99      4.20 o 
   3   3   1      114.91      113.86      6.09 o 
   4   3   1      785.25      823.72     25.39 o 
   5   3   1      464.90      474.82     21.92 o 
   6   3   1      108.14       99.11      6.85 o 
   7   3   1       23.70       29.84      4.54 o 
   8   3   1       35.06       42.91      6.00 o 
   9   3   1       38.78       54.10     11.78 o 
  10   3   1       23.92       27.53      9.20 o 
  11   3   1       15.14       17.59     15.68 o 
 -11   4   1       80.02       81.16     23.48 o 
 -10   4   1      212.07      237.67     27.00 o 
  -9   4   1      906.91      908.84     57.88 o 
  -8   4   1        4.02        4.42      7.27 o 
  -7   4   1      438.13      413.46     34.12 o 
  -6   4   1       17.42       29.36      4.15 o 
  -5   4   1      425.19      387.73     23.85 o 
  -4   4   1      707.15      654.45     38.12 o 
  -3   4   1      152.81      147.74      6.12 o 
  -2   4   1      420.57      423.01     17.71 o 
  -1   4   1      783.17      788.44     30.18 o 
   0   4   1      135.89      160.59      6.85 o 
   1   4   1        6.41        4.26      2.02 o 
   2   4   1      220.78      223.97      6.67 o 
   3   4   1      141.89      160.40      9.52 o 
   4   4   1      247.89      282.81     17.87 o 
   5   4   1       85.11       83.33      7.60 o 
   6   4   1       26.35       40.17      8.38 o 
   7   4   1     1008.41      984.41     42.82 o 
   8   4   1        5.10        7.79      4.52 o 
   9   4   1      145.96      141.92     12.82 o 
  10   4   1       17.99       21.47      9.43 o 
  11   4   1       12.61       16.03     19.75 o 
 -11   5   1      211.98      208.40     60.54 o 
 -10   5   1      277.26      247.19     26.42 o 
  -9   5   1      249.40      264.10     25.57 o 
  -8   5   1      294.43      276.66     38.80 o 
  -7   5   1       26.71       37.31      7.44 o 
  -6   5   1      463.43      493.51     54.68 o 
  -5   5   1     3778.39     3959.53    161.18 o 
  -4   5   1     3106.83     3463.95    123.18 o 
  -3   5   1     2383.82     2488.47     86.43 o 
  -2   5   1     2704.64     2728.90     76.62 o 
  -1   5   1      765.53      799.97     27.52 o 
   0   5   1     4156.45     4956.01    140.65 o 
   1   5   1     3856.22     3890.70    141.60 o 
   2   5   1     5392.26     5830.85    151.65 o 
   3   5   1     2634.11     2813.69     81.93 o 
   4   5   1       71.82       64.05      4.84 o 
   5   5   1        0.36        1.69      2.61 o 
   6   5   1      751.57      681.18     32.04 o 
   7   5   1      121.53      134.31     11.28 o 
   8   5   1      325.23      335.86     23.37 o 
   9   5   1      294.36      296.40     23.23 o 
  10   5   1        3.23        2.42      5.97 o 
  11   5   1       10.46      -14.15     40.59 o 
 -11   6   1       36.03       53.11     27.10 o 
 -10   6   1       45.54       18.45      8.87 o 
  -9   6   1       57.08       83.19     12.87 o 
  -8   6   1     1451.63     1483.07    105.20 o 
  -7   6   1     1086.56     1106.66     61.47 o 
  -6   6   1     3311.10     3414.21    298.89 o 
  -5   6   1      360.90      374.64     46.25 o 
  -4   6   1      203.57      206.84     23.11 o 
  -3   6   1      751.29      817.14     32.09 o 
  -2   6   1     4357.37     4396.15    138.20 o 
  -1   6   1    10386.90    10889.68    443.34 o 
   0   6   1     8589.23     9809.22    375.34 o 
   1   6   1     4198.37     4537.54    165.12 o 
   2   6   1      610.69      598.84     28.64 o 
   3   6   1      414.12      378.40     11.85 o 
   4   6   1     4481.31     4532.71    159.33 o 
   5   6   1     4865.01     5064.41    193.90 o 
   6   6   1     3761.18     3805.36    172.45 o 
   7   6   1      783.58      786.36     41.15 o 
   8   6   1      467.69      463.01     44.85 o 
   9   6   1      388.39      362.76     26.41 o 
  10   6   1      703.60      662.98     54.34 o 
 -10   7   1      844.11      811.66     78.60 o 
  -9   7   1      887.33      902.50     60.09 o 
  -8   7   1     1289.56     1295.02     79.07 o 
  -7   7   1      358.48      362.33     48.68 o 
  -6   7   1      807.08      848.54     89.64 o 
  -5   7   1     4681.49     5164.11    456.13 o 
  -4   7   1     6030.33     6188.46    446.83 o 
  -3   7   1    10556.86    11360.36    433.56 o 
  -2   7   1     5511.71     5817.38    195.87 o 
  -1   7   1       36.76       45.80      3.94 o 
   0   7   1     4967.26     6058.84    411.19 o 
   1   7   1     7262.54     8141.85    340.45 o 
   2   7   1     9545.60     9169.95    743.61 o 
   3   7   1     9752.60    10168.70    297.83 o 
   4   7   1     1415.15     1463.87     50.55 o 
   5   7   1       81.00       96.53      8.13 o 
   6   7   1      711.93      667.18     33.72 o 
   7   7   1     1285.76     1264.48     59.27 o 
   8   7   1     2031.71     2021.57    101.82 o 
   9   7   1      648.88      571.35     43.33 o 
  10   7   1      135.80      131.84     24.33 o 
 -10   8   1      297.65      327.92     70.48 o 
  -9   8   1      613.00      627.21     55.26 o 
  -8   8   1      268.96      255.82     21.15 o 
  -7   8   1     1905.00     2032.96    176.31 o 
  -6   8   1      254.57      257.43     21.46 o 
  -5   8   1       79.39       74.41     10.49 o 
  -4   8   1      169.09      185.03     21.60 o 
  -3   8   1       49.76       54.99      9.33 o 
  -2   8   1     1902.85     2087.24    175.27 o 
  -1   8   1     2340.01     2578.83    201.15 o 
   0   8   1     3445.76     3687.17    123.87 o 
   1   8   1      779.30      793.71     35.31 o 
   2   8   1     1709.53     1973.84     91.92 o 
   3   8   1        4.35        0.67      4.09 o 
   4   8   1     1512.86     1461.79     65.92 o 
   5   8   1     2415.95     2423.12    115.06 o 
   6   8   1     1341.77     1355.80     67.88 o 
   7   8   1     2404.68     2438.94    132.45 o 
   8   8   1      340.61      383.31     35.61 o 
   9   8   1        9.05        6.25      7.23 o 
  10   8   1      285.63      196.29     37.07 o 
 -10   9   1      248.74      277.68     97.04 o 
  -9   9   1      157.10      125.77     22.23 o 
  -8   9   1       17.00       32.19      8.80 o 
  -7   9   1       14.51       32.40     10.12 o 
  -6   9   1     1743.93     1778.63     99.37 o 
  -5   9   1     1539.60     1629.62     86.47 o 
  -4   9   1     2192.98     2245.68     90.88 o 
  -3   9   1     1013.94      995.54     50.16 o 
  -2   9   1      509.71      498.74     24.43 o 
  -1   9   1      303.39      294.09     13.53 o 
   0   9   1     1665.46     1714.24    117.17 o 
   1   9   1     1775.50     2009.74     92.04 o 
   2   9   1     1536.59     1558.16    129.11 o 
   3   9   1      838.42      838.60     39.26 o 
   4   9   1      897.12      898.85     45.68 o 
   5   9   1      163.50      179.73     15.20 o 
   6   9   1        2.56        4.66      5.16 o 
   7   9   1       48.64       52.60     11.86 o 
   8   9   1      112.06      132.45     21.27 o 
   9   9   1      358.07      332.46     33.35 o 
  10   9   1       91.56       95.36     23.87 o 
 -10  10   1      458.65      491.09    189.38 o 
  -9  10   1      547.13      509.49     47.12 o 
  -8  10   1      755.44      791.68     80.19 o 
  -7  10   1      437.61      451.83     32.36 o 
  -6  10   1      532.29      589.69     37.81 o 
  -5  10   1      128.82      126.97     14.10 o 
  -4  10   1      381.57      368.85     25.59 o 
  -3  10   1      187.87      151.11     20.20 o 
  -2  10   1      937.55      940.90     48.04 o 
  -1  10   1     3979.61     4091.21    152.76 o 
   0  10   1      244.00      236.51     18.13 o 
   1  10   1     1197.33     1277.60     61.32 o 
   2  10   1      693.40      733.50     38.97 o 
   3  10   1        0.41       -4.30      4.63 o 
   4  10   1      833.45      901.68     49.83 o 
   5  10   1     1053.62     1038.76     57.89 o 
   6  10   1     1530.45     1522.58     86.56 o 
   7  10   1      843.56      783.55     60.96 o 
   8  10   1      737.40      927.75    106.01 o 
   9  10   1       12.08       14.59     11.58 o 
  -9  11   1      670.05      568.92     88.85 o 
  -8  11   1      866.01      813.75     70.53 o 
  -7  11   1       53.93       54.18     11.71 o 
  -6  11   1      704.57      713.45     47.33 o 
  -5  11   1     5030.80     5503.07    323.32 o 
  -4  11   1     4104.17     3987.21    256.73 o 
  -3  11   1     6450.11     6730.54    368.45 o 
  -2  11   1     3295.83     3355.31    167.98 o 
  -1  11   1       33.28       65.82     13.31 o 
   0  11   1     3786.44     3793.64    327.00 o 
   1  11   1     5619.64     6098.15    320.45 o 
   2  11   1     6016.93     6222.84    328.62 o 
   3  11   1     6783.94     7124.62    402.78 o 
   4  11   1      513.82      633.90     43.39 o 
   5  11   1       15.49       15.90      7.08 o 
   6  11   1      819.46      849.03     57.64 o 
   7  11   1      639.65      650.12     52.68 o 
   8  11   1     1360.93     1348.47    109.96 o 
   9  11   1      643.91      633.85     74.21 o 
  -9  12   1      297.51      235.95     45.08 o 
  -8  12   1      782.51      802.26     69.39 o 
  -7  12   1     2854.52     3043.77    209.98 o 
  -6  12   1     2131.78     2190.71    137.73 o 
  -5  12   1      621.72      614.40     43.55 o 
  -4  12   1       98.45      111.79     16.13 o 
  -3  12   1      620.37      613.64     41.05 o 
  -2  12   1     4294.84     4323.44    253.56 o 
  -1  12   1     6887.75     7441.63    393.93 o 
   0  12   1     8461.35     8996.07    470.25 o 
   1  12   1     2171.82     2051.74    198.92 o 
   2  12   1      765.52      825.74     53.80 o 
   3  12   1      280.77      302.05     23.38 o 
   4  12   1     4337.26     4776.31    296.29 o 
   5  12   1     5731.38     5796.31    352.22 o 
   6  12   1     2445.33     2452.78    172.38 o 
   7  12   1     2192.24     2185.44    169.58 o 
   8  12   1      153.83      170.36     26.02 o 
   9  12   1      256.48      215.99     36.65 o 
  -8  13   1      723.09      663.69     75.81 o 
  -7  13   1       72.83       66.37     19.00 o 
  -6  13   1     1064.49     1006.27     75.43 o 
  -5  13   1     3047.14     3050.19    195.06 o 
  -4  13   1     4510.00     4353.27    261.09 o 
  -3  13   1     4520.04     4655.20    274.17 o 
  -2  13   1     2782.44     2662.85    145.99 o 
  -1  13   1       19.56        8.19     15.97 o 
   0  13   1     2657.14     2745.71    185.11 o 
   1  13   1     4272.06     4305.72    231.66 o 
   2  13   1     5206.40     5678.58    330.53 o 
   3  13   1     4541.91     4837.35    285.16 o 
   4  13   1     1171.11     1272.04     85.64 o 
   5  13   1       97.67       97.29     14.60 o 
   6  13   1      336.10      390.21     43.33 o 
   7  13   1      748.92      698.89     59.62 o 
   8  13   1     1171.54     1122.92     96.23 o 
  -8  14   1      495.86      427.32     63.79 o 
  -7  14   1      650.02      657.54     64.47 o 
  -6  14   1      467.60      435.88     39.75 o 
  -5  14   1       30.34       48.94     16.52 o 
  -4  14   1      261.33      262.99     23.14 o 
  -3  14   1      103.13      134.01     18.95 o 
  -2  14   1      942.22      916.45     83.49 o 
  -1  14   1     2545.86     2389.41    204.79 o 
   0  14   1      438.85      419.25     35.69 o 
   1  14   1      729.21      665.07     42.36 o 
   2  14   1      480.58      474.51     34.72 o 
   3  14   1        0.83        2.34      5.28 o 
   4  14   1      895.39      864.57     59.68 o 
   5  14   1      866.93      935.19     68.83 o 
   6  14   1     1152.68     1172.34    104.79 o 
   7  14   1      951.85     1041.11     97.88 o 
  -7  15   1       17.88        6.07     11.77 o 
  -6  15   1      785.99      733.94     59.64 o 
  -5  15   1     1333.18     1176.46     94.70 o 
  -4  15   1     1021.47      953.63     69.95 o 
  -3  15   1      816.06      829.06     67.22 o 
  -2  15   1      435.62      489.70     50.17 o 
  -1  15   1      112.74       94.03     15.48 o 
   0  15   1     1096.92     1014.49     77.27 o 
   1  15   1      859.24      861.48     68.43 o 
   2  15   1     1067.58     1048.92     79.71 o 
   3  15   1      950.65      915.97     65.49 o 
   4  15   1      327.70      319.01     28.75 o 
   5  15   1        9.79       17.16     11.03 o 
   6  15   1       28.58       19.87     11.63 o 
   7  15   1       19.40       11.69     11.40 o 
  -6  16   1      377.79      290.76     47.03 o 
  -5  16   1       14.37       11.40     11.06 o 
  -4  16   1       36.05       54.20     15.34 o 
  -3  16   1      101.89      156.54     29.54 o 
  -2  16   1     1020.33      978.15     78.88 o 
  -1  16   1     1476.99     1365.82     95.93 o 
   0  16   1     1400.32     1179.98     92.54 o 
   1  16   1      350.07      430.33     46.28 o 
   2  16   1      428.28      471.41     44.16 o 
   3  16   1       13.81       24.21     12.17 o 
   4  16   1      848.18      899.28     84.62 o 
   5  16   1     1167.75     1221.20    110.28 o 
   6  16   1      796.00      802.92     84.56 o 
  -5  17   1     1610.54     1606.95    152.06 o 
  -4  17   1     1826.07     1800.08    154.66 o 
  -3  17   1     2661.29     2600.57    209.88 o 
  -2  17   1     1413.32     1351.64    109.25 o 
  -1  17   1        1.95       20.32     10.23 o 
   0  17   1     1208.31     1234.39    110.39 o 
   1  17   1     2002.19     1946.92    149.35 o 
   2  17   1     2466.56     2360.16    222.33 o 
   3  17   1     2788.46     2723.91    230.53 o 
   4  17   1      548.17      541.48     60.99 o 
   5  17   1       33.79       25.97     17.46 o 
  -4  18   1        0.11       -4.86      9.82 o 
  -3  18   1      132.38      135.53     27.28 o 
  -2  18   1     1092.50      991.14     97.00 o 
  -1  18   1     2522.21     2351.62    190.13 o 
   0  18   1     1404.05     1444.82    120.02 o 
   1  18   1      768.72      666.75     64.31 o 
   2  18   1      210.82      195.65     29.57 o 
   3  18   1       94.89       67.47     19.70 o 
   4  18   1     1176.92     1032.78    110.70 o 
  -2  19   1      494.80      546.42     85.79 o 
  -1  19   1       37.84        8.58     10.01 o 
   0  19   1      537.58      470.23     49.91 o 
   1  19   1      728.68      595.61     60.92 o 
 -11   0   2        8.01       17.10     15.17 o 
 -10   0   2      153.30      222.29     97.69 o 
  -9   0   2     1378.30     1339.64    144.33 o 
  -8   0   2    12101.62    12840.01   1304.08 o 
  -7   0   2    15141.30    14214.30    808.12 o 
  -6   0   2     2269.42     2398.73    220.86 o 
  -5   0   2      222.29      247.15     25.68 o 
  -4   0   2     2653.07     2522.51    136.28 o 
  -3   0   2    40741.18    26128.02   2548.87 o 
  -2   0   2   109375.59    79071.21   2275.68 o 
  -1   0   2     5053.25     5021.05    139.18 o 
   0   0   2    31969.08    33113.51   1452.73 o 
   1   0   2        2.10        7.86      1.56 o 
   2   0   2    11768.93    11139.88    567.55 o 
   3   0   2    28597.73    29556.32   1326.43 o 
   4   0   2    16229.11    17078.60    800.67 o 
   5   0   2     5521.22     5337.14    348.34 o 
   6   0   2     5127.90     5351.76    300.55 o 
   7   0   2      706.50      756.58     50.47 o 
   8   0   2      939.93      802.99     74.11 o 
   9   0   2      914.29     1028.65    115.67 o 
  10   0   2      478.96      567.93     85.33 o 
  11   0   2     1497.38     1484.82    219.05 o 
 -11   1   2      650.82      717.82     83.77 o 
 -10   1   2      127.74      188.96     41.48 o 
  -9   1   2      463.31      430.23     36.08 o 
  -8   1   2        0.04        3.95      5.11 o 
  -7   1   2     2684.09     2490.48     91.38 o 
  -6   1   2     4785.27     4756.43    213.74 o 
  -5   1   2     2910.50     2691.67    168.46 o 
  -4   1   2    13277.35    12706.77    430.06 o 
  -3   1   2    18203.16    17660.26    701.80 o 
  -2   1   2      358.09      380.31     22.15 o 
  -1   1   2     1223.10     1184.26     22.28 o 
   0   1   2     9592.30     9763.47    239.17 o 
   1   1   2    21536.75    22504.64    438.96 o 
   2   1   2    63246.54    56969.13   1272.54 o 
   3   1   2    16796.53    17336.09    484.34 o 
   4   1   2      587.36      562.92     20.06 o 
   5   1   2       50.83       61.58      5.43 o 
   6   1   2     4475.93     4271.31    174.53 o 
   7   1   2    12970.26    12939.43    611.51 o 
   8   1   2     8081.37     7348.71    352.44 o 
   9   1   2      706.32      697.68     48.64 o 
  10   1   2      165.53      162.07     29.17 o 
  11   1   2       10.74       18.83     11.15 o 
 -11   2   2      252.77      268.45     37.45 o 
 -10   2   2      346.05      467.00    114.41 o 
  -9   2   2     1995.74     1925.51    141.43 o 
  -8   2   2     8004.92     8277.32    465.86 o 
  -7   2   2     4710.39     4657.34    223.42 o 
  -6   2   2      173.05      171.94     17.31 o 
  -5   2   2      664.27      712.19     34.27 o 
  -4   2   2     4677.06     4823.87    126.74 o 
  -3   2   2    24102.22    24564.83   1102.08 o 
  -2   2   2    23948.85    22388.13    650.86 o 
  -1   2   2    13142.64    12982.90    311.79 o 
   0   2   2     3685.71     3854.90    127.55 o 
   1   2   2     1637.53     1661.69     36.52 o 
   2   2   2     6298.60     6562.61    211.94 o 
   3   2   2    13448.29    12528.09    676.28 o 
   4   2   2     2915.78     3014.72    120.01 o 
   5   2   2      196.60      168.26      9.31 o 
   6   2   2     3240.26     3275.16    145.71 o 
   7   2   2      617.23      611.08     28.58 o 
   8   2   2      119.49      149.69     14.94 o 
   9   2   2       16.25       15.27      7.19 o 
  10   2   2        5.68       10.39     10.98 o 
  11   2   2      577.20      531.26     68.54 o 
 -11   3   2      329.74      268.75     33.49 o 
 -10   3   2       54.30      106.59     20.71 o 
  -9   3   2       11.52       13.41      9.16 o 
  -8   3   2      246.53      235.15     16.67 o 
  -7   3   2     4519.09     4432.21    215.63 o 
  -6   3   2     2092.01     2021.31     84.13 o 
  -5   3   2      159.84      188.58     12.19 o 
  -4   3   2     2221.13     2128.40    109.79 o 
  -3   3   2     4147.62     3681.19    126.40 o 
  -2   3   2        7.06       11.15      1.55 o 
  -1   3   2     3961.03     3894.97     96.08 o 
   0   3   2     2003.69     2145.14     55.06 o 
   1   3   2    10139.95    10526.41    288.38 o 
   2   3   2    20356.47    19651.59    933.92 o 
   3   3   2     6177.17     6140.20    256.02 o 
   4   3   2      533.76      546.31     32.12 o 
   5   3   2      221.20      211.13     10.59 o 
   6   3   2      583.81      560.61     24.19 o 
   7   3   2     6968.12     6874.24    376.60 o 
   8   3   2     2862.80     2879.39    226.81 o 
   9   3   2      724.72      764.70     55.21 o 
  10   3   2      240.51      225.18     32.65 o 
  11   3   2       15.87       24.96     20.43 o 
 -11   4   2       82.78       75.57     28.64 o 
 -10   4   2      167.45      180.02     55.76 o 
  -9   4   2     1322.31     1396.55    214.25 o 
  -8   4   2     5459.40     5582.32    313.33 o 
  -7   4   2     6918.95     7090.09    372.38 o 
  -6   4   2      117.56      101.73      7.87 o 
  -5   4   2      112.07      124.89      9.38 o 
  -4   4   2      755.56      698.67     21.74 o 
  -3   4   2    22711.51    22484.38    965.63 o 
  -2   4   2    23909.32    22966.21    748.15 o 
  -1   4   2     4445.53     4655.73    147.18 o 
   0   4   2     1740.36     1688.36     47.95 o 
   1   4   2       74.41       76.31      4.14 o 
   2   4   2     1569.57     1469.53     39.64 o 
   3   4   2    14157.60    14646.99    480.65 o 
   4   4   2     1867.97     1824.11     57.54 o 
   5   4   2     2124.16     2129.70     78.28 o 
   6   4   2     1944.22     1928.92    142.26 o 
   7   4   2     1301.46     1336.11     72.71 o 
   8   4   2      221.26      226.36     32.19 o 
   9   4   2      115.76      145.72     15.91 o 
  10   4   2       17.88       20.88     13.85 o 
  11   4   2      845.03      923.83    139.36 o 
 -11   5   2      488.19      467.98     62.79 o 
 -10   5   2      129.93      161.34     23.44 o 
  -9   5   2      550.62      494.42     77.46 o 
  -8   5   2       60.94       87.68     11.84 o 
  -7   5   2     1297.33     1224.64     85.64 o 
  -6   5   2     2198.36     2336.42     95.63 o 
  -5   5   2     2798.37     2840.56    127.96 o 
  -4   5   2     7307.34     7505.04    279.93 o 
  -3   5   2    17146.58    17386.86    724.78 o 
  -2   5   2      463.33      480.29     15.31 o 
  -1   5   2      327.27      320.76     10.26 o 
   0   5   2     3445.24     3569.49    113.89 o 
   1   5   2    20731.91    22037.73   1023.63 o 
   2   5   2    30633.51    29918.14   1331.82 o 
   3   5   2    18186.87    18755.60    940.15 o 
   4   5   2      374.68      355.19     13.60 o 
   5   5   2       43.49       42.27      4.49 o 
   6   5   2     2522.57     2069.19    138.08 o 
   7   5   2    10896.19    10956.82    791.16 o 
   8   5   2     6467.40     6714.30    398.87 o 
   9   5   2      548.53      580.65     41.19 o 
  10   5   2      117.90      110.89     20.01 o 
 -11   6   2        0.74       -1.48     12.90 o 
 -10   6   2       63.96       74.94     20.40 o 
  -9   6   2      662.26      755.77     81.17 o 
  -8   6   2     7381.36     7785.84    669.66 o 
  -7   6   2     5983.99     6229.08    347.92 o 
  -6   6   2     1465.90     1507.55     65.06 o 
  -5   6   2       35.78       49.99      5.79 o 
  -4   6   2     1396.39     1352.04     71.36 o 
  -3   6   2    17606.97    18185.17    843.49 o 
  -2   6   2    34034.76    34684.72   1527.98 o 
  -1   6   2     8296.20     8994.79    309.04 o 
   0   6   2     3137.40     3214.17     97.95 o 
   1   6   2     1209.81     1309.42     61.37 o 
   2   6   2     5015.80     5588.79    181.18 o 
   3   6   2    13928.13    15002.24    554.55 o 
   4   6   2     5932.37     5991.64    255.43 o 
   5   6   2     2080.34     2099.61     75.51 o 
   6   6   2     3630.99     3576.21    177.04 o 
   7   6   2      218.19      192.76     22.68 o 
   8   6   2      318.43      329.79     25.83 o 
   9   6   2      416.19      388.99     36.77 o 
  10   6   2      251.58      242.53     31.42 o 
 -10   7   2        7.89       20.89     13.49 o 
  -9   7   2       75.38       70.47     13.59 o 
  -8   7   2       47.29       64.30     10.93 o 
  -7   7   2     2149.41     2046.12    110.00 o 
  -6   7   2     2486.33     2538.12    121.52 o 
  -5   7   2      396.14      373.03     26.34 o 
  -4   7   2     5097.17     5307.56    213.96 o 
  -3   7   2     2424.50     2405.32     99.72 o 
  -2   7   2       67.33       82.34      6.28 o 
  -1   7   2     2405.06     2662.50     90.77 o 
   0   7   2     1968.42     2106.09     67.66 o 
   1   7   2     4699.25     4917.60    207.86 o 
   2   7   2    21132.79    22216.32    791.11 o 
   3   7   2     2285.07     2156.05    117.76 o 
   4   7   2       78.49       70.56      5.18 o 
   5   7   2        3.46        7.20      2.84 o 
   6   7   2     1614.37     1598.36     81.84 o 
   7   7   2     4389.98     4396.38    244.92 o 
   8   7   2     2374.99     2363.88    154.70 o 
   9   7   2      233.87      211.71     27.76 o 
  10   7   2       86.59      101.42     21.24 o 
 -10   8   2      225.10      245.30     34.95 o 
  -9   8   2      845.36      808.90     61.83 o 
  -8   8   2     2570.01     2449.93    437.59 o 
  -7   8   2     1802.05     1753.72    251.04 o 
  -6   8   2       39.55       39.74      5.95 o 
  -5   8   2      433.61      422.09     31.85 o 
  -4   8   2     1904.81     1865.93    103.99 o 
  -3   8   2     6544.81     6675.58    268.86 o 
  -2   8   2     9398.59     9410.98    372.69 o 
  -1   8   2      689.25      751.45     28.41 o 
   0   8   2      141.44      161.19     10.19 o 
   1   8   2        0.14        3.05      2.40 o 
   2   8   2     2072.30     2114.06     95.00 o 
   3   8   2     3097.15     3198.52    145.66 o 
   4   8   2     1068.31     1197.12     60.76 o 
   5   8   2       26.88       41.55      7.14 o 
   6   8   2      688.09      643.58     41.64 o 
   7   8   2      391.71      370.02     28.88 o 
   8   8   2      139.48      135.70     31.95 o 
   9   8   2        4.23        2.21      6.60 o 
  10   8   2       12.21       32.93     14.44 o 
 -10   9   2        6.09       -4.03     14.67 o 
  -9   9   2        0.20        6.09     10.71 o 
  -8   9   2       33.53       61.37     14.39 o 
  -7   9   2     1109.82     1138.19    126.47 o 
  -6   9   2     1002.98      977.26     88.40 o 
  -5   9   2       33.31       44.84      7.73 o 
  -4   9   2      809.72      686.11     60.22 o 
  -3   9   2     2467.09     2359.35     91.92 o 
  -2   9   2      196.04      210.57     18.78 o 
  -1   9   2      275.74      259.09     13.13 o 
   0   9   2       32.74       67.71     11.88 o 
   1   9   2     2849.87     2989.24    117.67 o 
   2   9   2     5539.41     5198.77    432.91 o 
   3   9   2     2099.47     2280.26    111.94 o 
   4   9   2       58.15      114.39     19.54 o 
   5   9   2        1.60        1.69      5.08 o 
   6   9   2      185.00      224.25     26.36 o 
   7   9   2     2430.72     2516.46    179.86 o 
   8   9   2     1293.93     1403.30    112.95 o 
   9   9   2       83.41       65.78     15.66 o 
  -9  10   2      104.68       88.51     21.55 o 
  -8  10   2     1787.50     1736.11    129.56 o 
  -7  10   2     1933.41     1971.42    144.56 o 
  -6  10   2      209.42      216.98     21.67 o 
  -5  10   2       18.73        9.57      9.28 o 
  -4  10   2        0.71        4.27      3.96 o 
  -3  10   2     4493.31     4114.63    268.13 o 
  -2  10   2     6070.63     5978.01    256.52 o 
  -1  10   2     1484.68     1538.43     63.85 o 
   0  10   2     1089.91     1139.11     46.58 o 
   1  10   2      408.17      428.84     25.92 o 
   2  10   2      217.84      191.23     21.37 o 
   3  10   2     4165.40     4462.62    237.19 o 
   4  10   2      573.62      571.58     36.83 o 
   5  10   2      996.86      953.75     54.57 o 
   6  10   2     1158.44     1176.16     82.76 o 
   7  10   2      262.75      270.97     30.06 o 
   8  10   2       63.26       81.39     16.68 o 
   9  10   2      114.82      117.21     18.70 o 
  -9  11   2      235.14      217.44     38.43 o 
  -8  11   2       53.60       50.55     13.03 o 
  -7  11   2      331.56      354.75     38.84 o 
  -6  11   2      112.11      119.72     16.89 o 
  -5  11   2      616.95      667.39     69.70 o 
  -4  11   2     1150.40     1142.70     98.33 o 
  -3  11   2     2725.42     2909.08    293.03 o 
  -2  11   2      526.05      527.96     45.11 o 
  -1  11   2      279.17      292.87     18.38 o 
   0  11   2      112.49      129.61     15.05 o 
   1  11   2     2646.94     2639.70    133.09 o 
   2  11   2     6116.91     6253.43    341.30 o 
   3  11   2     3013.84     2976.25    186.05 o 
   4  11   2       23.19       41.43      8.65 o 
   5  11   2       37.49       49.24     15.14 o 
   6  11   2      504.08      502.78     45.36 o 
   7  11   2     2559.16     2631.18    200.47 o 
   8  11   2     1217.34     1088.99     88.61 o 
   9  11   2      138.96      145.93     27.70 o 
  -9  12   2       85.16       65.10     26.47 o 
  -8  12   2      786.81      740.17     70.19 o 
  -7  12   2      703.56      727.66     62.19 o 
  -6  12   2        5.53       21.24      9.10 o 
  -5  12   2        2.70       -0.12      5.31 o 
  -4  12   2       72.39       88.08     12.78 o 
  -3  12   2     1923.77     1919.13    112.19 o 
  -2  12   2     1964.64     1978.91    109.28 o 
  -1  12   2      683.62      647.38     34.92 o 
   0  12   2        6.67        9.06      5.02 o 
   1  12   2      340.36      320.16     20.89 o 
   2  12   2      404.14      417.68     32.56 o 
   3  12   2     1076.23     1083.17     73.83 o 
   4  12   2      255.19      222.80     19.41 o 
   5  12   2       33.31       57.86     18.33 o 
   6  12   2      410.55      393.86     40.59 o 
   7  12   2      129.68      162.55     22.28 o 
   8  12   2       36.01       29.58     13.59 o 
  -8  13   2       38.38       60.87     17.11 o 
  -7  13   2      489.47      472.45     57.76 o 
  -6  13   2      453.00      436.52     43.27 o 
  -5  13   2      142.68      183.96     36.62 o 
  -4  13   2      123.17      119.40     13.73 o 
  -3  13   2       72.60       93.09     14.98 o 
  -2  13   2      360.94      362.69     29.09 o 
  -1  13   2      196.57      214.09     23.91 o 
   0  13   2        0.88        5.21      4.75 o 
   1  13   2      114.35       97.95     11.09 o 
   2  13   2      728.52      743.78     49.90 o 
   3  13   2        0.30        6.13      7.99 o 
   4  13   2        0.96       -1.43      5.04 o 
   5  13   2        0.00        4.50      6.83 o 
   6  13   2        0.09        5.61      7.62 o 
   7  13   2      252.16      265.79     33.92 o 
   8  13   2       75.61       64.89     17.00 o 
  -7  14   2      109.45      127.57     26.46 o 
  -6  14   2       78.79       52.37     18.16 o 
  -5  14   2       77.14       97.05     15.58 o 
  -4  14   2      114.92      120.81     15.48 o 
  -3  14   2      292.83      302.84     25.89 o 
  -2  14   2      992.08     1009.68     83.60 o 
  -1  14   2      166.43      186.58     27.42 o 
   0  14   2        7.51       10.23      9.06 o 
   1  14   2       37.24       39.35      8.76 o 
   2  14   2       93.37      108.30     15.65 o 
   3  14   2      270.99      244.94     24.55 o 
   4  14   2        2.64       -1.04      6.42 o 
   5  14   2      115.31      113.99     19.95 o 
   6  14   2       39.84       44.12     15.35 o 
   7  14   2       28.66       29.48     15.11 o 
  -7  15   2       46.69       36.58     13.29 o 
  -6  15   2       29.50       36.36     15.66 o 
  -5  15   2        9.42        4.61      6.98 o 
  -4  15   2       96.23      111.61     28.82 o 
  -3  15   2      327.40      366.83     36.93 o 
  -2  15   2        3.16       18.85     12.59 o 
  -1  15   2       30.35       36.70     15.47 o 
   0  15   2       29.55       41.40     12.08 o 
   1  15   2       80.12       77.68     13.05 o 
   2  15   2      949.00      934.45     63.61 o 
   3  15   2      173.15      171.79     19.27 o 
   4  15   2       34.55       52.26     17.18 o 
   5  15   2       14.22       12.86     11.21 o 
   6  15   2       80.04       90.92     19.82 o 
  -6  16   2       53.71       69.78     21.06 o 
  -5  16   2       54.41       92.20     26.18 o 
  -4  16   2       99.58      101.02     17.34 o 
  -3  16   2      209.94      188.21     24.87 o 
  -2  16   2      352.02      378.14     39.52 o 
  -1  16   2      198.94      187.27     24.35 o 
   0  16   2       53.79       49.15     12.20 o 
   1  16   2      322.09      308.15     32.85 o 
   2  16   2       20.90       13.21     11.55 o 
   3  16   2      274.83      221.84     43.12 o 
   4  16   2       58.29       56.55     18.34 o 
   5  16   2       71.56       37.98     16.81 o 
  -5  17   2       35.02       40.78     18.78 o 
  -4  17   2       11.08       14.96      9.75 o 
  -3  17   2       84.66       98.47     20.57 o 
  -2  17   2        4.25        6.26      8.79 o 
  -1  17   2        4.64        9.02      8.57 o 
   0  17   2      115.10      110.77     18.52 o 
   1  17   2       34.15       31.41     13.34 o 
   2  17   2       93.06       82.37     16.45 o 
   3  17   2       41.24       53.83     19.50 o 
   4  17   2        0.85       25.14     15.97 o 
  -3  18   2        1.07        7.50     10.25 o 
  -2  18   2       40.94       43.16     13.78 o 
  -1  18   2      215.36      189.50     28.67 o 
   0  18   2      151.61      108.09     19.47 o 
   1  18   2        1.00       -1.65      8.40 o 
   2  18   2       23.54       12.96     13.59 o 
   3  18   2        8.06       16.80     12.64 o 
 -11   1   3       33.38       42.86     17.49 o 
 -10   1   3       20.48       52.72     14.12 o 
  -9   1   3      417.48      460.03     74.24 o 
  -8   1   3        0.29        4.40      5.74 o 
  -7   1   3       11.53       10.70      6.48 o 
  -6   1   3       32.82       50.61      7.78 o 
  -5   1   3     1577.50     1284.12    119.13 o 
  -4   1   3      197.03      161.59     12.06 o 
  -3   1   3      945.03      779.63     49.88 o 
  -2   1   3      790.32      705.89     29.18 o 
  -1   1   3       74.77       84.74      6.40 o 
   0   1   3     1662.92     1590.56     38.99 o 
   1   1   3      377.63      364.08      9.79 o 
   2   1   3     1510.43     1700.01     95.81 o 
   3   1   3     1295.21     1293.56     43.76 o 
   4   1   3       11.78       15.71      3.27 o 
   5   1   3        8.09       14.02      5.21 o 
   6   1   3      658.70      643.98     34.00 o 
   7   1   3      222.89      206.43     16.25 o 
   8   1   3      434.71      541.31     54.09 o 
   9   1   3       17.81       27.63     11.20 o 
  10   1   3        6.71       -4.73      8.43 o 
 -11   2   3       29.09       17.32     16.58 o 
 -10   2   3        2.52       12.65     11.74 o 
  -9   2   3        0.54       14.59     14.02 o 
  -8   2   3      128.15      123.44     16.46 o 
  -7   2   3      238.32      267.12     23.24 o 
  -6   2   3      320.56      311.20     17.17 o 
  -5   2   3      308.84      218.03     18.02 o 
  -4   2   3       14.64       20.29      4.11 o 
  -3   2   3      504.00      467.45     16.01 o 
  -2   2   3     1100.86      911.97     39.63 o 
  -1   2   3     1931.61     1909.81     47.21 o 
   0   2   3     1855.31     1802.23     44.66 o 
   1   2   3      416.94      411.67     11.04 o 
   2   2   3      110.84      115.52      6.04 o 
   3   2   3     1336.03     1232.27     43.98 o 
   4   2   3     1058.20     1034.38     65.78 o 
   5   2   3     1134.90     1077.98     80.07 o 
   6   2   3      612.28      572.62     40.07 o 
   7   2   3      113.50      121.28     13.08 o 
   8   2   3       16.90       19.34      5.96 o 
   9   2   3      285.46      306.32     44.73 o 
  10   2   3      205.20      213.51     37.30 o 
 -11   3   3       48.26       71.50     20.96 o 
 -10   3   3       23.28       10.38     10.30 o 
  -9   3   3       98.36      114.90     20.17 o 
  -8   3   3      224.82      228.65     23.15 o 
  -7   3   3      355.64      379.53     23.07 o 
  -6   3   3      647.39      535.86     53.85 o 
  -5   3   3       31.68       48.16     10.19 o 
  -4   3   3       32.79       42.92      3.97 o 
  -3   3   3      121.92      109.65      4.50 o 
  -2   3   3     1244.53     1103.25     30.54 o 
  -1   3   3      196.50      199.40      6.75 o 
   0   3   3       81.65       79.01      3.54 o 
   1   3   3      646.81      613.91     20.69 o 
   2   3   3        2.83        7.18      2.41 o 
   3   3   3      127.07      123.99     15.65 o 
   4   3   3      220.99      234.36     12.47 o 
   5   3   3      173.12      186.75     13.94 o 
   6   3   3        0.69        8.52      4.30 o 
   7   3   3      107.93       96.75      9.47 o 
   8   3   3       21.67       32.18      8.43 o 
   9   3   3       51.37       42.69     14.08 o 
  10   3   3       47.56       57.93     18.75 o 
 -11   4   3      164.32      164.95     56.37 o 
 -10   4   3       98.48      101.26     22.24 o 
  -9   4   3      541.39      583.92     57.36 o 
  -8   4   3        0.94        6.11      7.30 o 
  -7   4   3       11.19       15.43      5.79 o 
  -6   4   3      296.15      301.30     22.16 o 
  -5   4   3      283.70      284.50     16.24 o 
  -4   4   3     2063.05     2063.89     82.22 o 
  -3   4   3      734.08      656.94     48.13 o 
  -2   4   3      200.97      188.90      7.22 o 
  -1   4   3       72.11       77.47      5.33 o 
   0   4   3       18.82       30.91      2.85 o 
   1   4   3     1039.41     1033.13     35.59 o 
   2   4   3     1413.18     1516.80    103.37 o 
   3   4   3      185.52      175.47      9.53 o 
   4   4   3      442.11      450.63     22.43 o 
   5   4   3       97.19       84.69      7.63 o 
   6   4   3       93.00       81.33      8.54 o 
   7   4   3        0.09        3.75      4.62 o 
   8   4   3      222.85      220.15     19.76 o 
   9   4   3        1.74        6.05      7.79 o 
  10   4   3       26.45       31.62     15.25 o 
 -10   5   3      108.54      117.12     32.73 o 
  -9   5   3       55.35       79.29     14.80 o 
  -8   5   3      716.70      733.28     61.39 o 
  -7   5   3     1533.64     1503.49     75.20 o 
  -6   5   3     1304.43     1325.60     65.58 o 
  -5   5   3     1372.03     1356.41     73.33 o 
  -4   5   3      330.58      313.63     22.71 o 
  -3   5   3     1263.65     1194.76     37.21 o 
  -2   5   3     1662.91     1601.18     48.80 o 
  -1   5   3     3313.26     3274.31    116.28 o 
   0   5   3     2552.82     2516.05     75.74 o 
   1   5   3     1368.04     1339.31     62.72 o 
   2   5   3       78.87      101.41      9.72 o 
   3   5   3      104.90      101.29      9.30 o 
   4   5   3      393.70      377.87     54.78 o 
   5   5   3       67.81       69.30     10.25 o 
   6   5   3      777.61      746.72     38.25 o 
   7   5   3      204.64      199.59     16.91 o 
   8   5   3        9.20       16.68      6.70 o 
   9   5   3      136.79      165.64     22.30 o 
  10   5   3        4.24       20.65     13.42 o 
 -10   6   3      157.31      186.02     32.29 o 
  -9   6   3      201.55      227.88     28.71 o 
  -8   6   3     1313.84     1313.69     77.58 o 
  -7   6   3      160.44      199.74     18.95 o 
  -6   6   3     1041.11      966.54     71.49 o 
  -5   6   3       62.02       60.27     10.59 o 
  -4   6   3      963.35      867.88     38.57 o 
  -3   6   3     5348.26     5391.25    195.16 o 
  -2   6   3     5442.95     5165.99    181.10 o 
  -1   6   3     5113.14     5119.62    174.05 o 
   0   6   3     1580.39     1576.46     58.04 o 
   1   6   3       90.43       89.63      5.58 o 
   2   6   3     4123.16     4229.47    144.60 o 
   3   6   3     6252.16     6284.81    271.38 o 
   4   6   3     3766.73     3729.55    168.53 o 
   5   6   3     2969.67     3080.34    150.27 o 
   6   6   3      407.98      357.18     31.07 o 
   7   6   3      634.15      567.74     39.18 o 
   8   6   3      556.72      516.82     38.09 o 
   9   6   3      853.25      848.06     70.05 o 
  10   6   3      595.31      607.91     68.20 o 
 -10   7   3      467.30      506.02    130.83 o 
  -9   7   3       73.28       86.86     18.25 o 
  -8   7   3      304.84      281.47     33.72 o 
  -7   7   3      954.62      912.96     67.11 o 
  -6   7   3     1897.27     1904.25     96.89 o 
  -5   7   3     3894.70     3900.52    196.52 o 
  -4   7   3     1963.71     1870.30     72.68 o 
  -3   7   3      110.78      102.14      8.39 o 
  -2   7   3      701.83      718.60     30.12 o 
  -1   7   3     1276.95     1298.64     51.31 o 
   0   7   3     6592.98     6806.07    280.87 o 
   1   7   3     5853.47     5896.06    211.45 o 
   2   7   3     1855.98     1874.65     89.15 o 
   3   7   3      530.21      569.44     22.92 o 
   4   7   3        1.24        0.03      4.37 o 
   5   7   3      738.59      703.66     36.80 o 
   6   7   3     1991.20     1926.87     98.44 o 
   7   7   3     1395.98     1390.94     83.06 o 
   8   7   3      979.12      940.34     69.63 o 
   9   7   3      215.39      217.38     24.06 o 
  10   7   3       25.46        5.24     11.64 o 
 -10   8   3      130.90      154.96     49.54 o 
  -9   8   3      701.37      691.68    198.75 o 
  -8   8   3       93.56      118.34     21.71 o 
  -7   8   3      472.22      439.17     32.11 o 
  -6   8   3        1.60        1.32      4.28 o 
  -5   8   3       35.00       40.30      6.82 o 
  -4   8   3     1474.03     1391.38     91.56 o 
  -3   8   3     2575.74     2347.25    106.98 o 
  -2   8   3     2938.01     3146.50    127.62 o 
  -1   8   3     2134.40     2214.46     84.76 o 
   0   8   3     2391.05     2456.57     88.43 o 
   1   8   3      192.66      179.73     15.11 o 
   2   8   3     2163.54     2270.06    115.65 o 
   3   8   3     2456.76     2341.70    133.68 o 
   4   8   3     3625.72     3614.96    195.51 o 
   5   8   3     2438.49     2378.92    145.70 o 
   6   8   3      248.34      206.40     26.28 o 
   7   8   3       41.95       48.52     13.65 o 
   8   8   3      557.79      575.39     50.76 o 
   9   8   3      394.10      382.14     40.42 o 
  -9   9   3      144.79      125.29     64.58 o 
  -8   9   3     1316.97     1327.79     95.76 o 
  -7   9   3     1572.88     1594.47    106.79 o 
  -6   9   3     1503.26     1500.08     95.42 o 
  -5   9   3      820.69      688.68     45.39 o 
  -4   9   3       65.37       80.01     10.38 o 
  -3   9   3      867.48      998.91     62.99 o 
  -2   9   3     1813.76     1933.21     82.51 o 
  -1   9   3     1673.30     1599.04     63.47 o 
   0   9   3      956.09     1003.75     40.86 o 
   1   9   3     1200.74     1110.88     68.59 o 
   2   9   3      137.30      137.32     14.81 o 
   3   9   3      208.84      201.49     14.05 o 
   4   9   3       67.60       76.37     10.73 o 
   5   9   3       79.06       87.39     14.57 o 
   6   9   3      289.19      319.94     33.97 o 
   7   9   3      359.93      363.69     35.91 o 
   8   9   3       74.81      106.80     18.57 o 
   9   9   3      290.74      297.88     41.90 o 
  -9  10   3      510.44      555.01    142.13 o 
  -8  10   3      369.51      326.50     59.21 o 
  -7  10   3       14.65       46.10     16.77 o 
  -6  10   3       14.31       28.86      9.28 o 
  -5  10   3      211.53      211.00     16.19 o 
  -4  10   3     1905.46     1942.93    101.01 o 
  -3  10   3     2617.15     2549.60    144.33 o 
  -2  10   3     1047.47     1012.32     45.84 o 
  -1  10   3     2190.20     2265.14     98.08 o 
   0  10   3      135.99      157.41     14.57 o 
   1  10   3      248.34      241.90     19.33 o 
   2  10   3     2271.30     2480.93    130.17 o 
   3  10   3     2195.01     2160.81    111.12 o 
   4  10   3     1777.45     1827.31    118.29 o 
   5  10   3     1080.78     1121.84     81.07 o 
   6  10   3      257.12      263.12     27.85 o 
   7  10   3      372.45      350.71     38.23 o 
   8  10   3      190.21      204.16     32.29 o 
   9  10   3      323.37      361.25     63.34 o 
  -9  11   3        1.65        1.09      9.27 o 
  -8  11   3      650.41      718.88    111.92 o 
  -7  11   3     1599.93     1754.90    248.65 o 
  -6  11   3     1761.86     1873.84    129.54 o 
  -5  11   3     3184.51     3164.94    185.92 o 
  -4  11   3     1097.58     1077.20     61.74 o 
  -3  11   3      107.49      121.61     14.83 o 
  -2  11   3     1258.62     1217.58     54.43 o 
  -1  11   3     2055.29     2007.63     87.64 o 
   0  11   3     4568.78     4419.93    196.08 o 
   1  11   3     4033.38     4197.88    226.53 o 
   2  11   3      685.05      713.99     43.96 o 
   3  11   3       98.42      104.31     14.14 o 
   4  11   3      104.39      115.50     17.36 o 
   5  11   3      414.10      455.97     40.51 o 
   6  11   3     1767.29     1797.87    130.01 o 
   7  11   3      866.41      938.14     81.67 o 
   8  11   3      456.22      463.82     47.84 o 
  -8  12   3      790.21      775.89     75.91 o 
  -7  12   3      694.01      658.03    111.80 o 
  -6  12   3      447.39      463.89     56.27 o 
  -5  12   3        5.29       16.41      8.10 o 
  -4  12   3     1319.62     1453.97     98.84 o 
  -3  12   3     4902.53     5049.45    299.97 o 
  -2  12   3     5653.07     5407.76    263.04 o 
  -1  12   3     3197.78     3261.81    156.25 o 
   0  12   3     2692.14     2741.54    159.67 o 
   1  12   3      353.17      389.77     28.27 o 
   2  12   3     3632.35     3624.59    206.84 o 
   3  12   3     5246.14     5215.86    347.76 o 
   4  12   3     4152.96     4335.88    312.41 o 
   5  12   3     3844.18     3974.60    295.15 o 
   6  12   3      158.57      184.82     31.99 o 
   7  12   3      222.08      245.48     34.49 o 
   8  12   3     1018.78      993.25     98.86 o 
  -8  13   3      507.63      482.95     70.47 o 
  -7  13   3     1250.77     1420.41    126.57 o 
  -6  13   3     2004.62     2009.04    171.54 o 
  -5  13   3     2235.09     2443.20    341.47 o 
  -4  13   3     1234.98     1351.41    137.10 o 
  -3  13   3       59.58       61.03     11.89 o 
  -2  13   3      898.12     1021.29     94.31 o 
  -1  13   3     1756.28     1690.71     95.72 o 
   0  13   3     3476.02     3462.67    294.25 o 
   1  13   3     3617.71     3841.39    229.06 o 
   2  13   3      883.19      829.09     59.26 o 
   3  13   3       30.33       73.29     18.87 o 
   4  13   3        1.95        4.22      8.32 o 
   5  13   3      591.67      517.03     50.90 o 
   6  13   3     1239.53     1311.53    114.81 o 
   7  13   3     1189.49     1244.78    119.62 o 
  -7  14   3        3.85       19.65     11.19 o 
  -6  14   3        1.17       -1.45      7.77 o 
  -5  14   3       84.09      115.98     25.16 o 
  -4  14   3     1675.61     1705.63    116.68 o 
  -3  14   3     1761.52     1760.88    115.38 o 
  -2  14   3      981.02     1024.12     88.80 o 
  -1  14   3     1364.72     1400.40    154.16 o 
   0  14   3      167.03      199.97     19.70 o 
   1  14   3      160.73      174.18     18.59 o 
   2  14   3     1782.23     1743.20    108.69 o 
   3  14   3     1357.69     1401.22    111.75 o 
   4  14   3     1673.47     1426.95    107.40 o 
   5  14   3      905.95      901.23     77.85 o 
   6  14   3      181.14      184.62     34.73 o 
  -6  15   3      804.60      768.84     86.04 o 
  -5  15   3      759.80      776.12     78.38 o 
  -4  15   3       79.88       80.37     17.77 o 
  -3  15   3      370.91      380.01     45.79 o 
  -2  15   3      997.13      928.95     77.61 o 
  -1  15   3      774.84      759.73    106.96 o 
   0  15   3     1051.72     1019.45     77.66 o 
   1  15   3      828.02      730.92     61.94 o 
   2  15   3      109.67      104.09     14.83 o 
   3  15   3       23.60       40.49     12.90 o 
   4  15   3        0.66        9.40      9.37 o 
   5  15   3       33.26       47.15     19.58 o 
   6  15   3      525.33      517.34     59.27 o 
  -5  16   3       22.44        4.56     10.39 o 
  -4  16   3      708.28      747.37    100.51 o 
  -3  16   3     1503.04     1426.10    119.16 o 
  -2  16   3     1130.46     1007.73    110.62 o 
  -1  16   3      848.53      820.23     90.56 o 
   0  16   3      617.34      574.08     55.25 o 
   1  16   3      142.98      136.62     27.26 o 
   2  16   3     1128.96     1035.60    102.35 o 
   3  16   3     1324.66     1402.75    144.26 o 
   4  16   3     1257.42     1265.01    131.26 o 
   5  16   3     1071.90      999.50    121.82 o 
  -4  17   3      683.91      651.60     98.20 o 
  -3  17   3        5.61       -7.14     11.17 o 
  -2  17   3      308.98      321.61     43.49 o 
  -1  17   3      556.05      503.84     57.35 o 
   0  17   3     1893.24     1880.24    156.17 o 
   1  17   3     2092.61     1730.45    160.08 o 
   2  17   3      595.12      603.63     74.26 o 
   3  17   3       96.64      106.65     26.86 o 
   4  17   3        0.41       -4.57     10.17 o 
  -2  18   3     1261.26     1227.35    119.26 o 
  -1  18   3     1146.26      971.28     93.77 o 
   0  18   3      452.27      461.44     67.46 o 
   1  18   3       66.10       60.15     20.82 o 
   2  18   3     1066.53      909.69    102.56 o 
 -11   0   4      918.83      982.95    149.14 o 
 -10   0   4     3908.67     4176.10    506.40 o 
  -9   0   4     1912.50     2065.43    244.45 o 
  -8   0   4      136.69      184.86     38.62 o 
  -7   0   4      365.08      437.36     52.94 o 
  -6   0   4     1281.62     1370.22    122.25 o 
  -5   0   4    10797.48    10657.35    913.38 o 
  -4   0   4    10689.79    10576.18    830.42 o 
  -3   0   4     3542.73     3439.66    134.11 o 
  -2   0   4     9388.01     8976.01    392.73 o 
  -1   0   4      915.46      723.12     29.48 o 
   0   0   4      887.03      661.39     93.19 o 
   1   0   4     7715.13     8051.30    371.31 o 
   2   0   4     4631.59     4890.49    225.10 o 
   3   0   4     8022.32     8592.94    459.53 o 
   4   0   4    12109.04    14368.73   1294.30 o 
   5   0   4     2981.79     2628.60    639.83 o 
   6   0   4      131.30      149.65     26.06 o 
   7   0   4       59.29       64.75     18.53 o 
   8   0   4     1746.50     1918.33    217.03 o 
   9   0   4     4132.44     4924.88    633.93 o 
  10   0   4     2201.89     2676.62    395.38 o 
 -11   1   4      495.07      561.12     63.86 o 
 -10   1   4       27.33       64.30     38.89 o 
  -9   1   4      346.71      352.18     35.74 o 
  -8   1   4      551.21      585.07     64.11 o 
  -7   1   4     1655.69     1818.20    125.24 o 
  -6   1   4     9471.91     9752.42    628.88 o 
  -5   1   4     8084.07     7680.59    437.03 o 
  -4   1   4      253.13      235.31     15.96 o 
  -3   1   4      141.97      124.91      5.19 o 
  -2   1   4     5483.61     5324.09    202.75 o 
  -1   1   4    22790.70    21901.81    756.74 o 
   0   1   4    40230.70    36007.59   1361.02 o 
   1   1   4     7381.80     7742.49    255.38 o 
   2   1   4      502.66      539.04     22.68 o 
   3   1   4       24.06       46.43      4.85 o 
   4   1   4     8053.49     8326.46    365.85 o 
   5   1   4    13688.66    14129.62    798.79 o 
   6   1   4     5099.32     5722.51    380.91 o 
   7   1   4      590.21      629.68     51.32 o 
   8   1   4      551.23      652.27     58.61 o 
   9   1   4       47.87       24.64     13.29 o 
  10   1   4     1072.12     1246.11    127.28 o 
 -10   2   4     3411.19     3704.87    319.57 o 
  -9   2   4     1178.43     1256.38    105.82 o 
  -8   2   4        2.81        3.84      6.34 o 
  -7   2   4      420.67      409.40     49.66 o 
  -6   2   4     2267.45     2139.54    184.30 o 
  -5   2   4    10820.52     9542.83    541.48 o 
  -4   2   4     8735.15     8124.51    320.15 o 
  -3   2   4      790.33      660.76     48.34 o 
  -2   2   4      165.29      147.63      7.90 o 
  -1   2   4     1516.19     1517.79     45.54 o 
   0   2   4     6470.91     6358.80    227.25 o 
   1   2   4     3947.33     3697.19    120.96 o 
   2   2   4     1219.51     1105.95     59.99 o 
   3   2   4     2248.99     2216.07     89.92 o 
   4   2   4     6675.67     6754.98    299.94 o 
   5   2   4      582.43      559.55     30.62 o 
   6   2   4        1.75       12.45      9.55 o 
   7   2   4       14.20        7.20      6.66 o 
   8   2   4      291.01      304.93     37.11 o 
   9   2   4     2440.86     2534.75    216.00 o 
  10   2   4     1434.35     1512.98    159.35 o 
 -10   3   4       24.15       39.24     14.23 o 
  -9   3   4     1202.96     1258.09    106.34 o 
  -8   3   4      434.08      474.01     49.68 o 
  -7   3   4     1384.33     1404.45     93.46 o 
  -6   3   4     5340.17     5564.26    354.18 o 
  -5   3   4     3054.99     2875.55    117.65 o 
  -4   3   4       14.29       16.49      3.53 o 
  -3   3   4     1395.79     1283.40     43.60 o 
  -2   3   4      855.16      849.64     35.28 o 
  -1   3   4    24205.69    21218.18    888.85 o 
   0   3   4    12860.53    12440.97    424.94 o 
   1   3   4     2952.74     3033.71    100.50 o 
   2   3   4       93.28       94.93      8.04 o 
   3   3   4      268.78      250.88     14.64 o 
   4   3   4     3860.46     3593.53    156.74 o 
   5   3   4     8809.63     8888.12    447.24 o 
   6   3   4     1653.41     1635.92     87.90 o 
   7   3   4      300.38      313.99     29.27 o 
   8   3   4      112.56       91.81     15.91 o 
   9   3   4        0.04       15.61     12.30 o 
  10   3   4      477.33      489.74     66.14 o 
 -10   4   4     2557.81     2677.22    232.01 o 
  -9   4   4     1119.12     1059.83     83.46 o 
  -8   4   4        5.13       20.26     10.98 o 
  -7   4   4        1.88        2.46      6.41 o 
  -6   4   4     1054.25     1020.96     48.63 o 
  -5   4   4     8446.61     8195.16    382.72 o 
  -4   4   4     4198.27     4359.99    196.12 o 
  -3   4   4     1291.22     1199.27     37.02 o 
  -2   4   4     1916.57     1711.13     52.54 o 
  -1   4   4      463.81      453.54     24.42 o 
   0   4   4      274.56      281.06     11.32 o 
   1   4   4     5675.94     5770.01    187.08 o 
   2   4   4      272.70      248.55     18.15 o 
   3   4   4     4439.67     4407.21    193.22 o 
   4   4   4     5960.89     5886.17    277.43 o 
   5   4   4     1927.58     1976.66     95.95 o 
   6   4   4       14.93       34.90      8.86 o 
   7   4   4        1.41        0.90      4.24 o 
   8   4   4      487.16      480.72     43.51 o 
   9   4   4     2804.39     2670.91    214.28 o 
  10   4   4     1326.13     1399.97    156.62 o 
 -10   5   4       72.12      116.92     24.52 o 
  -9   5   4       83.27      128.62     23.01 o 
  -8   5   4      144.17      177.22     21.73 o 
  -7   5   4      824.58      847.65     63.23 o 
  -6   5   4     6040.13     6391.11    335.86 o 
  -5   5   4     6899.59     7018.63    355.51 o 
  -4   5   4      586.43      551.08     29.45 o 
  -3   5   4       35.42       31.81      5.85 o 
  -2   5   4     2192.98     2175.52     73.02 o 
  -1   5   4    12780.84    12677.34    554.60 o 
   0   5   4    27277.03    27754.27   1127.05 o 
   1   5   4     7423.26     6752.36    234.14 o 
   2   5   4      774.70      764.68     43.62 o 
   3   5   4       89.41       98.17      8.48 o 
   4   5   4     3790.40     3865.06    185.95 o 
   5   5   4    11613.48    10558.01    766.89 o 
   6   5   4     3561.91     3497.66    189.15 o 
   7   5   4      780.05      764.04     45.19 o 
   8   5   4      784.81      747.26     58.78 o 
   9   5   4       22.58       13.54     14.12 o 
 -10   6   4     2242.59     2312.52    216.20 o 
  -9   6   4      907.20     1015.48     93.22 o 
  -8   6   4      165.08      154.99     20.85 o 
  -7   6   4       28.92       51.77     11.76 o 
  -6   6   4      419.67      424.34     28.58 o 
  -5   6   4     5750.73     5709.03    296.38 o 
  -4   6   4     6006.50     6140.81    305.10 o 
  -3   6   4     1397.83     1371.30     49.28 o 
  -2   6   4     3063.28     2903.29    104.08 o 
  -1   6   4     1696.50     1673.97     59.99 o 
   0   6   4     1653.19     1611.99     59.03 o 
   1   6   4     2534.01     2378.70     81.46 o 
   2   6   4     2072.03     2219.40    150.44 o 
   3   6   4     3918.78     3804.57    215.25 o 
   4   6   4     6517.78     6848.22    421.12 o 
   5   6   4     1183.96     1121.81     68.89 o 
   6   6   4        2.35       10.41      4.84 o 
   7   6   4      101.22      102.51     15.30 o 
   8   6   4      666.79      716.65     75.05 o 
   9   6   4     2376.77     2394.65    234.67 o 
 -10   7   4        4.01       19.25     18.54 o 
  -9   7   4      502.54      544.88     58.82 o 
  -8   7   4      437.09      451.84     42.59 o 
  -7   7   4      836.42      820.89     49.45 o 
  -6   7   4     4087.83     4031.04    242.86 o 
  -5   7   4     2139.31     2212.51    119.98 o 
  -4   7   4        6.78       20.65      5.95 o 
  -3   7   4      793.76      755.90     33.16 o 
  -2   7   4     1756.34     1635.52     62.26 o 
  -1   7   4    10936.22    10797.07    445.63 o 
   0   7   4    11989.83    11675.15    478.74 o 
   1   7   4      979.49      862.43     48.75 o 
   2   7   4       30.57       43.11      5.68 o 
   3   7   4      163.92      178.02     15.56 o 
   4   7   4     3885.08     3971.08    202.73 o 
   5   7   4     4286.07     4213.94    223.61 o 
   6   7   4     1610.65     1591.68     89.40 o 
   7   7   4       60.10       71.72     14.65 o 
   8   7   4       72.46       60.80     17.73 o 
   9   7   4        6.22       -5.62     10.59 o 
  -9   8   4      538.76      478.95     61.89 o 
  -8   8   4       57.26       56.90     18.74 o 
  -7   8   4      145.07      131.96     14.79 o 
  -6   8   4     1717.33     1752.14    103.89 o 
  -5   8   4     4322.93     4413.27    240.58 o 
  -4   8   4     3855.81     3794.89    194.92 o 
  -3   8   4       46.36       65.74      7.99 o 
  -2   8   4       36.15       53.53      9.15 o 
  -1   8   4        7.13       12.52      3.60 o 
   0   8   4     2482.83     2146.27    143.38 o 
   1   8   4     2164.16     2193.29     85.43 o 
   2   8   4      473.81      482.67     25.62 o 
   3   8   4      167.20      157.17     20.51 o 
   4   8   4     2152.75     2073.99    120.16 o 
   5   8   4       43.59       73.13     11.82 o 
   6   8   4      166.60      152.32     23.35 o 
   7   8   4       18.43        7.61      8.82 o 
   8   8   4      117.55      129.14     19.32 o 
   9   8   4      760.52      698.19     78.03 o 
  -9   9   4      384.22      405.50     59.18 o 
  -8   9   4      141.02      140.60     27.74 o 
  -7   9   4      224.26      233.26     24.84 o 
  -6   9   4     1996.78     2004.32    117.19 o 
  -5   9   4     1001.78      990.09     55.11 o 
  -4   9   4       42.87       53.16      7.33 o 
  -3   9   4       68.70       74.61      7.10 o 
  -2   9   4      818.49      822.34     36.72 o 
  -1   9   4     4277.09     4222.12    183.95 o 
   0   9   4     5266.35     4722.15    302.10 o 
   1   9   4      787.48      770.53     45.15 o 
   2   9   4        0.17        0.28      4.76 o 
   3   9   4        9.77        4.68      5.55 o 
   4   9   4     1107.01     1144.50     76.69 o 
   5   9   4     3326.67     3585.87    260.30 o 
   6   9   4      481.74      436.91     37.41 o 
   7   9   4       46.55       51.31     14.04 o 
   8   9   4      122.19      126.59     20.68 o 
  -9  10   4      229.54      245.32     43.17 o 
  -8  10   4       12.98       15.74     11.32 o 
  -7  10   4       52.17       52.87     13.72 o 
  -6  10   4        1.33        3.21      5.39 o 
  -5  10   4     1892.03     1822.56    103.70 o 
  -4  10   4      710.18      687.10     48.77 o 
  -3  10   4      386.39      372.85     21.83 o 
  -2  10   4     1061.48     1063.84     48.41 o 
  -1  10   4      710.88      772.20     36.51 o 
   0  10   4        3.16       30.74      9.09 o 
   1  10   4     1005.46     1009.13     64.45 o 
   2  10   4       38.34       56.81     10.92 o 
   3  10   4     2071.60     2206.99    148.55 o 
   4  10   4     2100.15     2139.25    162.03 o 
   5  10   4      856.06      932.10     83.66 o 
   6  10   4        3.76        5.83      7.73 o 
   7  10   4       11.02        4.00     10.70 o 
   8  10   4      192.66      197.88     34.77 o 
  -8  11   4        0.34       -2.27     14.97 o 
  -7  11   4       99.05      110.00     19.25 o 
  -6  11   4      838.85      844.17     65.29 o 
  -5  11   4     1785.33     1689.28    103.64 o 
  -4  11   4      219.56      252.40     23.28 o 
  -3  11   4        1.91        4.16      4.26 o 
  -2  11   4       19.67       20.66      5.16 o 
  -1  11   4     2963.50     3157.31    156.15 o 
   0  11   4     4159.34     4447.88    217.21 o 
   1  11   4     1340.71     1421.75     94.00 o 
   2  11   4      365.43      405.86     34.75 o 
   3  11   4      172.44      178.37     19.27 o 
   4  11   4      564.01      580.69     56.28 o 
   5  11   4     2109.50     2024.16    152.68 o 
   6  11   4      763.81      724.80     68.56 o 
   7  11   4      221.29      214.32     28.29 o 
  -8  12   4        0.05       -4.84     13.98 o 
  -7  12   4        0.24       -0.77      6.92 o 
  -6  12   4       79.87       82.79     17.57 o 
  -5  12   4      898.35      995.38     77.47 o 
  -4  12   4      632.19      682.19     54.77 o 
  -3  12   4       51.02       46.66      8.06 o 
  -2  12   4       70.58       70.05      8.79 o 
  -1  12   4      327.56      324.72     21.49 o 
   0  12   4      344.42      368.32     27.64 o 
   1  12   4      275.79      261.99     21.51 o 
   2  12   4       51.97       52.52     11.53 o 
   3  12   4      178.16      203.79     23.10 o 
   4  12   4      965.00      908.94     70.83 o 
   5  12   4      100.11      129.47     21.44 o 
   6  12   4        4.05       21.51     12.75 o 
   7  12   4        0.76       -1.92     10.46 o 
  -7  13   4       37.10       53.76     26.23 o 
  -6  13   4      475.39      461.31     51.55 o 
  -5  13   4       16.94       33.31     14.61 o 
  -4  13   4      231.39      232.46     28.65 o 
  -3  13   4      150.06      153.72     16.29 o 
  -2  13   4      270.48      234.10     17.90 o 
  -1  13   4      720.86      720.08     48.32 o 
   0  13   4      578.45      574.25     40.43 o 
   1  13   4       12.36       14.81      9.97 o 
   2  13   4      141.95      128.03     16.33 o 
   3  13   4       44.98       33.48     11.83 o 
   4  13   4      220.56      207.25     26.78 o 
   5  13   4      402.08      365.01     38.49 o 
   6  13   4        0.29        7.73     10.71 o 
  -6  14   4      194.72      191.90     36.18 o 
  -5  14   4      511.22      522.90     54.46 o 
  -4  14   4      356.47      340.89     38.61 o 
  -3  14   4       71.23       47.59     11.61 o 
  -2  14   4        0.25       10.13      8.15 o 
  -1  14   4       35.69       63.93     13.84 o 
   0  14   4      288.45      275.35     26.80 o 
   1  14   4      303.87      328.84     36.93 o 
   2  14   4        0.68       -2.39      7.84 o 
   3  14   4        2.47       -0.06      6.55 o 
   4  14   4      111.88      122.39     19.84 o 
   5  14   4        5.80       16.53     11.82 o 
   6  14   4       86.59      140.25     27.91 o 
  -5  15   4      193.29      205.49     32.51 o 
  -4  15   4        4.55       13.92     11.59 o 
  -3  15   4        1.51        2.50      7.77 o 
  -2  15   4        1.03        5.61      8.01 o 
  -1  15   4      188.44      171.76     24.76 o 
   0  15   4      709.65      698.75     63.73 o 
   1  15   4        6.59        4.40      7.36 o 
   2  15   4        2.37       -4.62      8.39 o 
   3  15   4       29.84       15.29     10.02 o 
   4  15   4      147.78      191.83     33.53 o 
   5  15   4      206.61      164.84     28.75 o 
  -4  16   4        8.62       11.92     14.53 o 
  -3  16   4        6.97       14.67     13.45 o 
  -2  16   4      116.86      115.75     23.12 o 
  -1  16   4      351.29      419.37     53.03 o 
   0  16   4        0.36      -10.69     10.96 o 
   1  16   4        0.48      -13.53     13.53 o 
   2  16   4        0.44        7.69     17.94 o 
   3  16   4      136.09      144.05     31.44 o 
   4  16   4      314.63      316.13     44.55 o 
  -3  17   4        8.18       13.00     13.97 o 
  -2  17   4      115.54      119.28     28.46 o 
  -1  17   4       42.50       36.02     17.18 o 
   0  17   4       32.30       20.50     22.21 o 
   1  17   4       16.97       10.62     11.88 o 
   2  17   4        4.53        5.44     13.82 o 
 -10   1   5        0.02       -4.38      9.03 o 
  -9   1   5      176.78      204.27     30.53 o 
  -8   1   5        0.23       -9.30      9.30 o 
  -7   1   5       46.15       47.47     10.49 o 
  -6   1   5        0.97        8.79      7.49 o 
  -5   1   5      582.93      604.41     39.77 o 
  -4   1   5      300.27      299.55     23.19 o 
  -3   1   5      124.15      133.72     15.26 o 
  -2   1   5        5.21        7.98      3.91 o 
  -1   1   5       69.69       82.22      6.85 o 
   0   1   5     1047.76      973.51     31.69 o 
   1   1   5      522.79      537.82     19.83 o 
   2   1   5      452.64      473.19     18.71 o 
   3   1   5      113.71      123.97     15.42 o 
   4   1   5      227.93      230.10     19.76 o 
   5   1   5      112.40      139.68     18.36 o 
   6   1   5      708.62      675.24     65.28 o 
   7   1   5       77.04      114.71     23.31 o 
   8   1   5      142.33      177.04     28.84 o 
   9   1   5       16.76       16.58     12.82 o 
 -10   2   5       10.43        1.86      8.34 o 
  -9   2   5       49.33       62.64     16.83 o 
  -8   2   5      126.27      147.78     22.15 o 
  -7   2   5      102.66      126.28     17.50 o 
  -6   2   5       24.10       33.62      8.85 o 
  -5   2   5      129.79      140.64     15.50 o 
  -4   2   5       78.12       95.10     14.01 o 
  -3   2   5      930.50      845.35     35.12 o 
  -2   2   5      624.50      585.17     22.01 o 
  -1   2   5      276.84      275.54     10.95 o 
   0   2   5       37.47       41.15      5.28 o 
   1   2   5      111.34      110.99      7.27 o 
   2   2   5      576.40      575.18     28.23 o 
   3   2   5     1069.58     1171.40     62.37 o 
   4   2   5      277.34      272.08     19.82 o 
   5   2   5       15.67       12.45     10.38 o 
   6   2   5        5.21        7.14      6.80 o 
   7   2   5      181.28      252.36     31.74 o 
   8   2   5      184.21      206.25     29.95 o 
   9   2   5      105.07       70.83     27.88 o 
 -10   3   5       54.42       62.66     21.24 o 
  -9   3   5      233.24      303.79     40.80 o 
  -8   3   5       77.30      115.74     21.03 o 
  -7   3   5      127.40      129.04     17.86 o 
  -6   3   5       23.35       25.20      8.76 o 
  -5   3   5      101.08      114.38     12.27 o 
  -4   3   5      138.46      133.86      9.83 o 
  -3   3   5       63.74       78.10      6.69 o 
  -2   3   5      467.36      487.74     18.41 o 
  -1   3   5      290.95      271.69     12.22 o 
   0   3   5        4.44        8.27      2.58 o 
   1   3   5       77.95       76.09      6.04 o 
   2   3   5        6.85        5.76      3.75 o 
   3   3   5      124.63      142.79     11.36 o 
   4   3   5       68.88       74.91      8.19 o 
   5   3   5      287.28      280.60     18.92 o 
   6   3   5       36.84       45.37     10.17 o 
   7   3   5      146.44      153.02     24.49 o 
   8   3   5        5.67       10.05     16.77 o 
   9   3   5       18.06       18.19     13.08 o 
 -10   4   5       72.85       94.93     23.28 o 
  -9   4   5       70.58       91.92     16.65 o 
  -8   4   5       15.32       20.66     10.54 o 
  -7   4   5      216.56      232.77     26.50 o 
  -6   4   5     1541.69     1606.41    105.32 o 
  -5   4   5      728.90      759.77     50.29 o 
  -4   4   5     1049.42      978.42     45.01 o 
  -3   4   5      125.69      120.80     14.00 o 
  -2   4   5       77.41       70.78      5.17 o 
  -1   4   5     1630.08     1684.75     71.16 o 
   0   4   5     1340.70     1304.86     46.21 o 
   1   4   5     1264.43     1216.67     41.35 o 
   2   4   5      621.34      612.15     31.88 o 
   3   4   5        0.97        5.21      3.90 o 
   4   4   5       95.24       89.50      9.45 o 
   5   4   5      355.99      310.90     19.93 o 
   6   4   5      325.82      273.97     26.92 o 
   7   4   5       14.24       24.85     10.43 o 
   8   4   5       40.65       48.15     14.84 o 
   9   4   5        0.56       -8.76     11.89 o 
 -10   5   5      244.43      257.56     37.90 o 
  -9   5   5      339.27      367.28     46.10 o 
  -8   5   5      569.51      669.57     62.75 o 
  -7   5   5      388.27      394.94     42.15 o 
  -6   5   5       61.50       73.95     12.50 o 
  -5   5   5      227.91      254.57     20.22 o 
  -4   5   5      341.83      342.29     22.30 o 
  -3   5   5     1035.52      940.49     43.85 o 
  -2   5   5     1158.06     1003.84     59.97 o 
  -1   5   5     1215.64     1159.40     49.58 o 
   0   5   5      115.23      112.62      7.78 o 
   1   5   5        0.20        2.91      2.69 o 
   2   5   5       13.98        9.78      5.46 o 
   3   5   5      364.62      375.17     25.43 o 
   4   5   5      992.19      960.90     49.84 o 
   5   5   5      251.87      234.40     23.52 o 
   6   5   5      237.23      224.92     19.08 o 
   7   5   5      174.46      185.00     25.71 o 
   8   5   5        6.85        0.10      8.77 o 
   9   5   5       54.03       49.93     23.97 o 
  -9   6   5      102.99      124.20     36.94 o 
  -8   6   5      494.56      491.94     49.29 o 
  -7   6   5       38.61       36.94     13.18 o 
  -6   6   5      272.40      259.63     30.15 o 
  -5   6   5     1866.05     1921.33    106.02 o 
  -4   6   5     1624.81     1517.24     79.88 o 
  -3   6   5     2262.19     2204.28    109.98 o 
  -2   6   5      680.31      650.85     27.77 o 
  -1   6   5       99.87       90.63     12.56 o 
   0   6   5     2123.33     1998.68     76.18 o 
   1   6   5     1992.88     2001.55     96.88 o 
   2   6   5     2554.09     2496.34    116.94 o 
   3   6   5     2436.07     2421.33    120.53 o 
   4   6   5       36.45       47.39      8.32 o 
   5   6   5      102.89      117.06     13.07 o 
   6   6   5      198.02      168.32     17.12 o 
   7   6   5      693.82      699.70     59.67 o 
   8   6   5      490.22      478.94     59.46 o 
  -9   7   5       80.23       84.63     23.53 o 
  -8   7   5      320.98      329.57     37.14 o 
  -7   7   5      678.56      742.47     58.19 o 
  -6   7   5      313.28      347.11     45.27 o 
  -5   7   5       58.38       89.40     13.75 o 
  -4   7   5       10.23        9.13      6.26 o 
  -3   7   5       80.11       74.25      7.42 o 
  -2   7   5     1728.44     1716.16     71.54 o 
  -1   7   5     1580.49     1621.73     78.93 o 
   0   7   5     1882.81     1914.37     78.67 o 
   1   7   5     1274.24     1209.11     54.19 o 
   2   7   5      311.63      342.34     27.74 o 
   3   7   5      132.12      124.59     21.71 o 
   4   7   5     1334.66     1222.04     77.44 o 
   5   7   5     1756.16     1665.52    111.45 o 
   6   7   5     1463.77     1464.99    101.94 o 
   7   7   5      760.07      783.09     91.92 o 
   8   7   5      149.13      154.29     29.47 o 
  -9   8   5      336.53      342.70     47.36 o 
  -8   8   5       42.11       27.08     21.05 o 
  -7   8   5        9.31       13.11     11.95 o 
  -6   8   5     1196.71     1193.02     75.26 o 
  -5   8   5     1198.05     1210.77     75.22 o 
  -4   8   5     1768.20     1927.88    114.21 o 
  -3   8   5     1852.75     1809.16     80.06 o 
  -2   8   5      633.09      613.87     28.64 o 
  -1   8   5      502.79      494.69     23.46 o 
   0   8   5     1165.30     1147.52     60.99 o 
   1   8   5     2183.05     1926.60    179.43 o 
   2   8   5     2656.91     2854.36    173.48 o 
   3   8   5     1295.86     1289.18     73.53 o 
   4   8   5      169.92      146.58     14.69 o 
   5   8   5      107.57       82.16     12.76 o 
   6   8   5      292.75      327.87     34.41 o 
   7   8   5      279.26      271.59     37.98 o 
   8   8   5      672.17      623.66     69.97 o 
  -8   9   5      573.90      628.72     71.68 o 
  -7   9   5      617.99      695.42     65.15 o 
  -6   9   5       31.34       51.11     10.63 o 
  -5   9   5      200.11      203.62     20.00 o 
  -4   9   5      532.27      592.22     38.04 o 
  -3   9   5      639.69      647.00     32.66 o 
  -2   9   5     1239.83     1293.62     68.75 o 
  -1   9   5     1546.53     1508.90     66.10 o 
   0   9   5       94.25      106.43      9.50 o 
   1   9   5       74.31      119.67     23.15 o 
   2   9   5       55.54       61.71     10.60 o 
   3   9   5      414.24      402.24     34.62 o 
   4   9   5      862.87      936.25     70.57 o 
   5   9   5      566.18      655.99     56.81 o 
   6   9   5      421.06      409.04     41.62 o 
   7   9   5      474.51      446.47     52.04 o 
   8   9   5       12.27       22.55     32.04 o 
  -8  10   5      108.15      118.77     27.95 o 
  -7  10   5      309.35      304.20     43.18 o 
  -6  10   5     1251.34     1297.88     92.59 o 
  -5  10   5     1959.34     1866.36    160.83 o 
  -4  10   5     1602.66     1655.06     97.47 o 
  -3  10   5     1401.09     1331.08     64.09 o 
  -2  10   5       15.50       19.08      5.45 o 
  -1  10   5      626.63      636.20     32.14 o 
   0  10   5     2766.13     2873.87    136.28 o 
   1  10   5     1893.28     1882.72    100.28 o 
   2  10   5     1941.59     2079.33    142.25 o 
   3  10   5      862.29      854.26     63.62 o 
   4  10   5        0.24       -0.12     10.77 o 
   5  10   5      435.27      531.66     58.59 o 
   6  10   5      182.09      171.63     25.24 o 
   7  10   5      458.61      546.29     76.58 o 
  -7  11   5      811.96      783.19     98.70 o 
  -6  11   5      216.18      220.87     31.70 o 
  -5  11   5       16.06       17.16      7.21 o 
  -4  11   5       65.96       75.72     12.54 o 
  -3  11   5      523.93      535.43     41.74 o 
  -2  11   5     1927.20     1967.10    101.02 o 
  -1  11   5     1751.12     1786.59     90.65 o 
   0  11   5      957.07      982.21     54.10 o 
   1  11   5      445.92      448.81     48.10 o 
   2  11   5       60.78       91.37     16.89 o 
   3  11   5      324.13      372.60     37.12 o 
   4  11   5     1539.45     1662.74    128.79 o 
   5  11   5     1149.21     1105.05     87.78 o 
   6  11   5     1037.27     1042.86     91.27 o 
   7  11   5      500.96      565.19     66.20 o 
  -7  12   5        0.85        2.93     12.50 o 
  -6  12   5      732.75      672.00     93.77 o 
  -5  12   5     1775.14     1781.46    148.51 o 
  -4  12   5     1974.15     1945.55    126.60 o 
  -3  12   5     2281.27     2378.44    153.63 o 
  -2  12   5     1134.76     1120.01     61.81 o 
  -1  12   5      412.94      438.32     36.06 o 
   0  12   5     1308.93     1344.85    105.04 o 
   1  12   5     2604.93     2768.63    200.36 o 
   2  12   5     2939.69     3094.89    223.77 o 
   3  12   5     2456.27     2698.91    207.31 o 
   4  12   5      102.88      146.90     28.64 o 
   5  12   5       50.71       58.49     17.33 o 
   6  12   5      409.07      406.19     49.44 o 
  -6  13   5      293.70      279.41     56.72 o 
  -5  13   5        9.86       38.80     19.48 o 
  -4  13   5       60.67       76.16     17.54 o 
  -3  13   5      394.57      407.96     38.00 o 
  -2  13   5     1652.78     1568.16    102.64 o 
  -1  13   5     1744.87     1818.71    114.94 o 
   0  13   5      751.33      824.23     67.12 o 
   1  13   5      434.85      481.81     44.37 o 
   2  13   5       82.31       97.54     17.54 o 
   3  13   5      366.15      365.81     43.60 o 
   4  13   5     1187.43     1205.64    105.69 o 
   5  13   5     1298.50     1315.76    117.50 o 
  -5  14   5     1209.28     1226.55    126.64 o 
  -4  14   5     1334.19     1317.71    129.14 o 
  -3  14   5      952.73      914.45     91.92 o 
  -2  14   5       47.79       58.04     18.09 o 
  -1  14   5      441.18      403.73     34.07 o 
   0  14   5     1810.95     1811.50    134.61 o 
   1  14   5     1278.96     1323.75    104.82 o 
   2  14   5     1645.78     1518.55    114.38 o 
   3  14   5      633.98      655.21     68.97 o 
   4  14   5       17.00       42.61     20.34 o 
  -4  15   5      281.32      269.25     46.37 o 
  -3  15   5      449.76      480.91     74.73 o 
  -2  15   5     1032.21     1010.26    113.54 o 
  -1  15   5      927.34     1003.02    163.05 o 
   0  15   5      146.65      163.58     34.39 o 
   1  15   5       47.96       44.29     19.31 o 
   2  15   5        6.33       16.02     11.01 o 
   3  15   5      255.29      268.78     40.92 o 
  -3  16   5      933.85     1002.94    156.45 o 
  -2  16   5      188.03      182.72     53.00 o 
  -1  16   5      233.71      244.73     52.61 o 
   0  16   5      773.14      753.94    107.20 o 
   1  16   5      999.85      928.98    105.34 o 
   2  16   5     1186.12     1139.87    131.57 o 
  -9   0   6      112.88      194.34     78.13 o 
  -8   0   6      470.08      584.07     95.36 o 
  -7   0   6     1246.68     1354.86    165.45 o 
  -6   0   6      849.23      885.66    128.75 o 
  -5   0   6      940.23     1058.50     94.32 o 
  -4   0   6     3327.54     3355.33    295.31 o 
  -3   0   6     1788.32     1633.31    229.55 o 
  -2   0   6       55.71       90.59     14.60 o 
  -1   0   6      642.03      572.30     32.14 o 
   0   0   6     1389.39     1494.35    107.45 o 
   1   0   6     9022.81     9806.61    618.08 o 
   2   0   6    10012.17     9774.45    614.82 o 
   3   0   6     2421.43     2650.03    224.54 o 
   4   0   6       25.62       46.63     13.84 o 
   5   0   6        1.01        2.03      8.33 o 
   6   0   6     3313.75     3632.64    386.44 o 
   7   0   6     4584.96     5067.55    584.79 o 
   8   0   6     2175.36     2475.58    313.89 o 
  -9   1   6     1328.40     1393.22    123.04 o 
  -8   1   6     4164.16     4740.77    402.29 o 
  -7   1   6     1718.34     1811.69    135.00 o 
  -6   1   6       16.09       17.24     10.68 o 
  -5   1   6       76.63       78.53     11.68 o 
  -4   1   6     3139.50     2958.26    175.14 o 
  -3   1   6    11596.85    10992.45    673.54 o 
  -2   1   6    10284.24     9607.73    388.19 o 
  -1   1   6     1074.80      992.90     37.32 o 
   0   1   6      447.78      474.75     22.23 o 
   1   1   6       55.61       84.92      8.02 o 
   2   1   6     5509.12     5611.61    284.34 o 
   3   1   6     5335.37     5455.39    338.79 o 
   4   1   6     1375.02     1431.79     90.84 o 
   5   1   6      830.39      897.79     65.36 o 
   6   1   6      985.13     1013.28     77.77 o 
   7   1   6        5.18       18.16     10.70 o 
   8   1   6      380.70      429.68     53.23 o 
  -9   2   6        3.69       11.88     11.48 o 
  -8   2   6      490.44      575.31     61.48 o 
  -7   2   6     2956.98     2961.92    218.86 o 
  -6   2   6     1133.19     1143.85     79.56 o 
  -5   2   6      547.72      577.26     47.74 o 
  -4   2   6     2449.29     2442.59    150.43 o 
  -3   2   6      650.88      658.81     34.98 o 
  -2   2   6     1141.81     1173.18     48.82 o 
  -1   2   6      794.47      796.25     40.00 o 
   0   2   6     1805.32     1641.44     95.61 o 
   1   2   6     6004.90     6170.84    281.45 o 
   2   2   6     7438.52     7932.33    417.25 o 
   3   2   6      498.55      486.97     31.01 o 
   4   2   6        2.65       13.77      7.03 o 
   5   2   6      197.96      227.81     24.49 o 
   6   2   6     1845.23     1858.06    139.36 o 
   7   2   6     4315.12     4366.45    335.30 o 
   8   2   6      909.64      849.72     76.22 o 
  -9   3   6     1716.44     1798.59    155.38 o 
  -8   3   6     3452.96     3666.17    295.87 o 
  -7   3   6     1165.16     1222.36     96.88 o 
  -6   3   6        7.46        9.93      8.84 o 
  -5   3   6      440.44      457.91     35.50 o 
  -4   3   6     2812.81     2730.64    165.12 o 
  -3   3   6    12816.47    13117.66    710.36 o 
  -2   3   6     5030.83     4944.91    199.66 o 
  -1   3   6     1250.43     1199.35     47.33 o 
   0   3   6        2.51        9.57      3.79 o 
   1   3   6      443.00      418.51     27.25 o 
   2   3   6     4147.60     3717.12    335.82 o 
   3   3   6     5194.17     5359.80    285.68 o 
   4   3   6      626.56      606.87     46.59 o 
   5   3   6      349.70      376.97     34.75 o 
   6   3   6      425.57      428.50     41.48 o 
   7   3   6       11.48       42.16     25.64 o 
   8   3   6      393.93      404.35     43.50 o 
  -9   4   6       27.36       49.94     21.00 o 
  -8   4   6      395.96      440.85     53.81 o 
  -7   4   6     1404.12     1510.77    118.97 o 
  -6   4   6      535.71      557.15     47.40 o 
  -5   4   6      581.02      615.29     49.41 o 
  -4   4   6     2001.68     1946.25     99.92 o 
  -3   4   6      979.07     1022.74     55.91 o 
  -2   4   6       53.24       73.86     10.78 o 
  -1   4   6      908.52      841.75     82.16 o 
   0   4   6      301.82      293.05     14.32 o 
   1   4   6     7230.59     7662.64    402.10 o 
   2   4   6     6263.93     6457.93    343.46 o 
   3   4   6     1288.21     1301.10    114.96 o 
   4   4   6       49.00       45.57      8.50 o 
   5   4   6       22.62       25.17      9.47 o 
   6   4   6     1872.06     1933.44    144.18 o 
   7   4   6     3695.93     3474.10    390.28 o 
   8   4   6     1193.12     1052.34    132.30 o 
  -9   5   6      622.81      697.14     78.22 o 
  -8   5   6     2615.06     2937.14    250.41 o 
  -7   5   6     1250.26     1387.97    118.25 o 
  -6   5   6       74.08       93.93     15.70 o 
  -5   5   6        1.07        0.60      4.96 o 
  -4   5   6     1076.71      906.70     72.29 o 
  -3   5   6     6656.28     6836.51    369.54 o 
  -2   5   6     7316.14     6794.28    392.29 o 
  -1   5   6      712.57      735.71     42.43 o 
   0   5   6     1053.35     1030.45     44.18 o 
   1   5   6       27.32       45.49      7.00 o 
   2   5   6     2509.53     2440.20    130.11 o 
   3   5   6     3908.54     4285.13    246.00 o 
   4   5   6      728.22      762.49     48.17 o 
   5   5   6     1216.05     1213.76     85.92 o 
   6   5   6     1119.47     1111.63     94.28 o 
   7   5   6        2.76        0.64      9.87 o 
   8   5   6      154.49      189.87     34.29 o 
  -8   6   6      142.23      166.17     29.27 o 
  -7   6   6     1124.88     1177.85    114.97 o 
  -6   6   6      366.96      355.47     37.12 o 
  -5   6   6      422.98      434.24     38.74 o 
  -4   6   6     2009.04     2052.46    117.13 o 
  -3   6   6      965.94     1007.17     66.86 o 
  -2   6   6      155.23      162.15     10.52 o 
  -1   6   6      118.44      136.13     15.04 o 
   0   6   6     1089.50     1109.17     48.79 o 
   1   6   6     4059.65     3870.99    202.62 o 
   2   6   6     5824.87     5953.48    337.77 o 
   3   6   6     1060.44     1093.06     65.17 o 
   4   6   6       27.83       27.04      7.93 o 
   5   6   6       12.17       19.29      9.57 o 
   6   6   6     1388.60     1313.17    100.11 o 
   7   6   6     3048.52     2797.46    264.77 o 
  -8   7   6     2142.09     2080.33    176.11 o 
  -7   7   6      690.74      867.46     88.52 o 
  -6   7   6       28.15       46.58     13.02 o 
  -5   7   6      151.33      161.23     20.39 o 
  -4   7   6     1993.94     2081.91    119.43 o 
  -3   7   6     6576.67     6509.72    363.09 o 
  -2   7   6     3473.82     3541.48    162.93 o 
  -1   7   6      390.73      365.69     21.77 o 
   0   7   6        0.41       -1.18      4.46 o 
   1   7   6      171.17      188.16     19.80 o 
   2   7   6     3187.58     3307.13    217.48 o 
   3   7   6     2157.53     2185.64    130.68 o 
   4   7   6      595.50      600.61     39.69 o 
   5   7   6       63.02       66.60     12.81 o 
   6   7   6      302.28      320.57     39.00 o 
   7   7   6       13.06        7.63     12.02 o 
  -8   8   6      480.14      547.05     61.15 o 
  -7   8   6     1318.60     1314.23    137.55 o 
  -6   8   6      874.19      973.79     83.32 o 
  -5   8   6      124.97      137.37     17.81 o 
  -4   8   6      821.06      779.67     65.01 o 
  -3   8   6       80.32      106.05     12.90 o 
  -2   8   6      978.48      940.35     43.74 o 
  -1   8   6      746.54      745.07     40.34 o 
   0   8   6      608.29      579.68     33.13 o 
   1   8   6     2066.65     2070.99    112.18 o 
   2   8   6     2434.33     2466.84    204.40 o 
   3   8   6        1.50       -0.92      4.71 o 
   4   8   6       54.65       54.91     12.19 o 
   5   8   6       59.36       62.45     12.98 o 
   6   8   6      979.21      930.85    110.00 o 
   7   8   6     1253.88     1236.22    127.64 o 
  -7   9   6      295.79      290.21     36.60 o 
  -6   9   6        2.22       -8.02      8.02 o 
  -5   9   6       79.36       78.62     12.14 o 
  -4   9   6      846.75      786.37     52.82 o 
  -3   9   6     3008.90     2927.08    177.23 o 
  -2   9   6     2348.05     2286.11    109.32 o 
  -1   9   6       77.48       78.68     11.18 o 
   0   9   6       33.38       44.01     10.28 o 
   1   9   6       41.01       62.02     13.17 o 
   2   9   6     1400.37     1448.52     89.65 o 
   3   9   6     1648.86     1605.59    123.58 o 
   4   9   6      102.53      108.83     18.74 o 
   5   9   6      198.18      191.24     24.68 o 
   6   9   6      193.71      221.34     36.81 o 
  -7  10   6      306.02      325.71     56.77 o 
  -6  10   6       10.22        9.24      9.44 o 
  -5  10   6      129.83      151.37     23.05 o 
  -4  10   6      648.80      681.43     49.20 o 
  -3  10   6      487.99      472.01     33.84 o 
  -2  10   6        8.03       12.52      6.22 o 
  -1  10   6       44.25       50.57      8.39 o 
   0  10   6       20.05       45.05      9.45 o 
   1  10   6     1992.81     1889.47    109.21 o 
   2  10   6     1883.38     2065.96    155.83 o 
   3  10   6      693.73      779.98     66.75 o 
   4  10   6       39.81       65.84     15.00 o 
   5  10   6        1.69        8.47     10.82 o 
   6  10   6      432.45      454.18     58.40 o 
  -6  11   6        8.97        7.74     13.05 o 
  -5  11   6       46.23       45.00     13.38 o 
  -4  11   6        8.08       23.87     11.31 o 
  -3  11   6     1543.47     1487.00     99.64 o 
  -2  11   6      785.05      820.37     61.43 o 
  -1  11   6      256.75      263.16     21.53 o 
   0  11   6      336.73      273.98     55.26 o 
   1  11   6      104.94      136.28     20.46 o 
   2  11   6      238.74      261.71     32.49 o 
   3  11   6      684.81      692.06     62.20 o 
   4  11   6      128.17      125.25     24.58 o 
   5  11   6      274.13      268.09     41.60 o 
  -6  12   6       62.66       98.11     28.71 o 
  -5  12   6       13.53       15.41     12.18 o 
  -4  12   6      274.35      312.54     40.19 o 
  -3  12   6      126.50      127.09     16.07 o 
  -2  12   6      102.14      104.35     25.77 o 
  -1  12   6       28.18       36.72     11.96 o 
   0  12   6       43.11       39.62     13.23 o 
   1  12   6      528.19      551.03     52.95 o 
   2  12   6      860.51      824.03     71.70 o 
   3  12   6       27.46       20.20     10.15 o 
   4  12   6        3.36       14.12     10.26 o 
   5  12   6        0.07       -2.00      7.98 o 
  -5  13   6       83.66       74.80     25.75 o 
  -4  13   6      361.70      391.15     63.74 o 
  -3  13   6      771.10      722.70     75.89 o 
  -2  13   6      380.64      314.21     42.83 o 
  -1  13   6       12.89       16.07     10.61 o 
   0  13   6       64.27       75.58     15.67 o 
   1  13   6       48.18       50.61     16.33 o 
   2  13   6      530.23      568.63     61.99 o 
   3  13   6      253.45      245.86     35.03 o 
   4  13   6        0.74        3.24      9.48 o 
  -4  14   6       51.41       61.15     22.50 o 
  -3  14   6        0.89       18.58     17.82 o 
  -2  14   6      225.89      139.92     36.86 o 
  -1  14   6      122.87      132.63     36.99 o 
   0  14   6       15.10       30.83     19.87 o 
   1  14   6      154.12      131.83     21.70 o 
   2  14   6      126.93      112.46     32.37 o 
   3  14   6       25.99       18.81     13.68 o 
  -2  15   6      131.88      137.95     45.95 o 
  -1  15   6        5.17       17.35     20.22 o 
   0  15   6       23.52       40.20     22.94 o 
   1  15   6        8.05       -0.43     19.05 o 
  -8   1   7        1.41        5.55     10.98 o 
  -7   1   7       58.89       68.08     18.85 o 
  -6   1   7       51.74       67.08     15.86 o 
  -5   1   7       92.92       81.88     13.34 o 
  -4   1   7       57.98       50.86      9.50 o 
  -3   1   7       22.17       31.41      8.37 o 
  -2   1   7       76.38       60.23      8.49 o 
  -1   1   7      219.50      222.72     13.63 o 
   0   1   7      291.84      289.00     16.93 o 
   1   1   7       59.52       62.77      9.34 o 
   2   1   7        0.16        8.26      6.54 o 
   3   1   7       44.74       54.51     10.77 o 
   4   1   7      265.48      260.63     36.37 o 
   5   1   7       78.63       88.87     15.28 o 
   6   1   7      174.23      170.59     24.23 o 
   7   1   7        4.41       13.40     12.84 o 
  -8   2   7        0.20       -0.93      7.63 o 
  -7   2   7       14.42       24.77     11.09 o 
  -6   2   7        1.27        6.83      8.23 o 
  -5   2   7      211.17      204.38     22.06 o 
  -4   2   7       34.30       35.88      9.44 o 
  -3   2   7       52.90       60.31     10.42 o 
  -2   2   7        1.73        8.18      4.07 o 
  -1   2   7        0.25        2.59      3.11 o 
   0   2   7      189.26      163.36     10.59 o 
   1   2   7      202.14      212.12     33.85 o 
   2   2   7       99.36      123.06     14.64 o 
   3   2   7      119.32      127.49     16.38 o 
   4   2   7       17.19       13.12      8.06 o 
   5   2   7       23.77       36.96     11.64 o 
   6   2   7       72.49       82.79     19.46 o 
   7   2   7       80.25       64.19     24.81 o 
  -8   3   7        3.63        0.56      9.59 o 
  -7   3   7        1.82       -6.67      8.50 o 
  -6   3   7        0.12        0.84      7.56 o 
  -5   3   7       51.17       63.75     13.61 o 
  -4   3   7      263.74      278.77     25.54 o 
  -3   3   7      180.56      190.78     18.89 o 
  -2   3   7      156.95      138.23     12.33 o 
  -1   3   7      124.03      118.09      9.61 o 
   0   3   7        0.25        0.74      3.11 o 
   1   3   7      104.45      127.00     11.92 o 
   2   3   7      268.40      276.12     25.03 o 
   3   3   7      261.64      275.98     29.18 o 
   4   3   7      134.10      141.01     20.02 o 
   5   3   7      132.80      147.57     19.27 o 
   6   3   7       13.78       11.19     13.96 o 
   7   3   7       31.66       40.44     15.36 o 
  -8   4   7      464.50      537.35     61.20 o 
  -7   4   7      370.04      432.39     43.83 o 
  -6   4   7      678.85      742.05     63.99 o 
  -5   4   7       82.33       85.15     16.69 o 
  -4   4   7        4.40        6.48      6.06 o 
  -3   4   7      614.56      541.94     32.41 o 
  -2   4   7      665.24      681.85     39.35 o 
  -1   4   7      981.77     1019.44     80.76 o 
   0   4   7      310.98      291.23     19.17 o 
   1   4   7       71.31      107.32     18.62 o 
   2   4   7       39.35       39.91      8.42 o 
   3   4   7      289.66      315.46     27.36 o 
   4   4   7      112.51      136.58     20.62 o 
   5   4   7      120.47      123.52     32.50 o 
   6   4   7      100.40      100.15     17.84 o 
   7   4   7        2.31        9.20     12.07 o 
  -8   5   7       63.06      122.63     32.66 o 
  -7   5   7        4.29       12.64     14.46 o 
  -6   5   7       11.83       11.46     10.54 o 
  -5   5   7      237.82      265.52     31.27 o 
  -4   5   7      663.32      634.29     50.89 o 
  -3   5   7      626.39      552.59     47.64 o 
  -2   5   7      223.42      224.99     18.23 o 
  -1   5   7      158.84      147.49     10.62 o 
   0   5   7        3.43        1.60      4.35 o 
   1   5   7      504.64      475.45     32.23 o 
   2   5   7      715.05      783.60     51.31 o 
   3   5   7      462.53      479.36     34.20 o 
   4   5   7      422.01      386.01     48.00 o 
   5   5   7       84.10       96.90     16.11 o 
   6   5   7       20.54       31.06     16.44 o 
  -7   6   7      464.57      451.51     58.76 o 
  -6   6   7      328.06      340.96     35.39 o 
  -5   6   7      561.16      668.62     57.19 o 
  -4   6   7       35.89       27.21     10.42 o 
  -3   6   7      122.99      134.65     15.36 o 
  -2   6   7      422.80      404.85     27.38 o 
  -1   6   7      336.41      291.92     23.37 o 
   0   6   7     1162.92     1247.25     73.35 o 
   1   6   7      448.23      500.59     41.10 o 
   2   6   7       16.12       14.72      6.71 o 
   3   6   7       12.76       13.88      8.26 o 
   4   6   7       36.44       28.36     10.07 o 
   5   6   7      213.94      250.68     31.49 o 
   6   6   7      264.26      250.82     42.65 o 
  -7   7   7       53.39       62.45     17.84 o 
  -6   7   7       59.94       90.82     19.01 o 
  -5   7   7       16.39       28.51     10.43 o 
  -4   7   7      361.18      354.53     70.42 o 
  -3   7   7      558.66      558.57     38.73 o 
  -2   7   7      973.59      980.91     56.68 o 
  -1   7   7      742.09      737.03     46.70 o 
   0   7   7      298.69      289.71     22.56 o 
   1   7   7       86.01      109.08     13.92 o 
   2   7   7      747.74      797.22     58.96 o 
   3   7   7     1015.47     1000.47     76.78 o 
   4   7   7     1085.79     1054.98     77.09 o 
   5   7   7      744.63      757.90     77.17 o 
   6   7   7       40.99       73.76     22.64 o 
  -7   8   7      367.48      377.21     51.02 o 
  -6   8   7      792.84      688.58     89.40 o 
  -5   8   7      586.85      622.66     54.36 o 
  -4   8   7       50.05       64.54     12.43 o 
  -3   8   7      218.93      221.65     21.42 o 
  -2   8   7      382.40      368.47     28.19 o 
  -1   8   7      955.49      898.12     52.40 o 
   0   8   7      965.23      970.22     62.22 o 
   1   8   7      688.53      623.64     50.64 o 
   2   8   7       59.59       73.97     14.87 o 
   3   8   7        9.71       25.81     13.09 o 
   4   8   7       23.24       16.20     13.92 o 
   5   8   7      245.80      283.99     44.35 o 
  -6   9   7       12.26       12.91     10.89 o 
  -5   9   7      209.82      249.74     34.75 o 
  -4   9   7     1087.92     1095.72     90.47 o 
  -3   9   7     1044.91      995.52     70.03 o 
  -2   9   7      437.28      444.09     36.88 o 
  -1   9   7      562.51      490.85     42.85 o 
   0   9   7        1.92       33.21     17.93 o 
   1   9   7      599.72      694.51     54.74 o 
   2   9   7     1120.28     1170.19     89.25 o 
   3   9   7      915.96      943.75     83.96 o 
   4   9   7      880.55      917.83     99.79 o 
   5   9   7      304.37      309.68     52.46 o 
  -6  10   7      773.24      943.53    169.06 o 
  -5  10   7      631.58      672.37     71.02 o 
  -4  10   7        1.93       34.00     20.41 o 
  -3  10   7      427.25      481.69     40.97 o 
  -2  10   7     1083.27     1217.06     95.28 o 
  -1  10   7      928.88      948.04     79.64 o 
   0  10   7     1401.59     1441.70     94.60 o 
   1  10   7      422.14      434.90     41.12 o 
   2  10   7        0.54       15.55      9.61 o 
   3  10   7       76.62      105.67     25.96 o 
   4  10   7       96.47       98.14     30.51 o 
  -5  11   7      179.69      235.15     45.73 o 
  -4  11   7      712.90      737.03     77.32 o 
  -3  11   7      868.71      919.37     80.29 o 
  -2  11   7      738.59      797.59     80.06 o 
  -1  11   7      514.39      505.22     56.69 o 
   0  11   7       84.21      100.72     18.42 o 
   1  11   7      369.07      370.33     40.94 o 
   2  11   7     1008.66     1031.05     95.73 o 
   3  11   7     1007.25     1025.71     92.68 o 
   4  11   7      997.21     1104.37    159.36 o 
  -4  12   7       80.64      132.20     59.79 o 
  -3  12   7      206.33      212.72     35.45 o 
  -2  12   7      299.03      318.97     39.25 o 
  -1  12   7      782.45      801.74    101.82 o 
   0  12   7     1077.01     1060.46    108.29 o 
   1  12   7      784.74      812.01     75.13 o 
   2  12   7       47.70       68.80     19.62 o 
   3  12   7        5.35       23.38     20.83 o 
  -2  13   7      637.41      585.38     85.20 o 
  -1  13   7      496.12      516.75     65.87 o 
   0  13   7       56.26       56.53     26.25 o 
   1  13   7      318.58      281.39     43.96 o 
  -7   0   8      517.84      561.92     79.88 o 
  -6   0   8     1715.85     1746.02    203.67 o 
  -5   0   8      598.07      715.33     95.35 o 
  -4   0   8       17.83       18.29     13.11 o 
  -3   0   8       51.74       62.69     16.19 o 
  -2   0   8     1344.20     1235.56    118.16 o 
  -1   0   8     5448.43     5968.41    451.63 o 
   0   0   8     3765.49     3773.79    355.11 o 
   1   0   8      668.80      654.03     67.25 o 
   2   0   8       25.70       24.01     18.44 o 
   3   0   8       71.17       79.60     19.61 o 
   4   0   8     2912.51     3227.32    366.50 o 
   5   0   8     2388.07     2719.42    348.39 o 
  -7   1   8       61.11       73.20     18.29 o 
  -6   1   8     1392.11     1335.27    110.21 o 
  -5   1   8     3099.48     3429.56    280.10 o 
  -4   1   8     1222.66     1221.07     89.67 o 
  -3   1   8      172.33      218.55     28.01 o 
  -2   1   8      381.70      335.96     27.14 o 
  -1   1   8       31.28       35.73      8.27 o 
   0   1   8     1566.97     1501.72     83.68 o 
   1   1   8      832.91      814.50     54.10 o 
   2   1   8      406.34      417.34     34.14 o 
   3   1   8     1283.31     1090.34    154.97 o 
   4   1   8     1094.40     1088.17     90.09 o 
   5   1   8       23.88       53.43     18.04 o 
  -7   2   8      928.29     1091.13    112.14 o 
  -6   2   8     1965.04     1971.95    158.73 o 
  -5   2   8      381.88      413.77     45.57 o 
  -4   2   8       65.91       72.16     15.59 o 
  -3   2   8      266.01      306.38     30.36 o 
  -2   2   8     1964.78     1881.64    130.12 o 
  -1   2   8     5871.77     5812.58    291.83 o 
   0   2   8     3881.71     3997.92    233.14 o 
   1   2   8      209.00      196.21     25.44 o 
   2   2   8        7.52        7.27      6.73 o 
   3   2   8      502.77      545.57     46.19 o 
   4   2   8     2808.08     2994.18    244.19 o 
   5   2   8     2897.38     3286.41    284.10 o 
  -7   3   8       97.52      122.11     26.42 o 
  -6   3   8     1425.27     1692.99    157.55 o 
  -5   3   8     3449.37     3685.27    295.62 o 
  -4   3   8     1201.05     1324.82    102.66 o 
  -3   3   8      382.96      342.56     30.09 o 
  -2   3   8      142.82      163.71     20.57 o 
  -1   3   8       46.23       86.74     16.35 o 
   0   3   8     1708.98     1776.88    103.11 o 
   1   3   8     1358.34     1568.98    114.15 o 
   2   3   8      381.06      402.37     37.96 o 
   3   3   8     1126.28     1165.39     92.70 o 
   4   3   8      944.16      936.54     84.40 o 
   5   3   8        2.85       -2.14      9.48 o 
  -6   4   8     1594.60     1806.88    158.82 o 
  -5   4   8      445.96      496.51     53.43 o 
  -4   4   8        5.40       17.99     11.36 o 
  -3   4   8      122.34      137.62     17.19 o 
  -2   4   8      908.82     1005.76     76.05 o 
  -1   4   8     5453.48     6030.47    429.94 o 
   0   4   8     2825.43     2813.48    169.75 o 
   1   4   8      491.96      488.39     36.97 o 
   2   4   8       41.67       59.37     22.08 o 
   3   4   8      206.12      219.82     28.86 o 
   4   4   8     2155.10     2179.83    178.13 o 
   5   4   8     2339.17     2441.49    202.61 o 
  -6   5   8      617.24      628.94     72.43 o 
  -5   5   8     1936.39     2070.07    172.62 o 
  -4   5   8      656.68      683.80     69.50 o 
  -3   5   8       88.94       90.63     23.16 o 
  -2   5   8      595.94      598.80     54.10 o 
  -1   5   8        2.85       -5.98      6.72 o 
   0   5   8      598.07      606.53     43.53 o 
   1   5   8      503.74      475.74     39.55 o 
   2   5   8      174.20      211.93     26.37 o 
   3   5   8     1296.44     1370.21    111.55 o 
   4   5   8      918.50      938.64    108.23 o 
   5   5   8       78.94      119.53     27.58 o 
  -6   6   8      949.54      965.71     95.80 o 
  -5   6   8      309.53      342.43     41.76 o 
  -4   6   8       15.74       16.52     10.61 o 
  -3   6   8       24.88       34.67     10.96 o 
  -2   6   8      844.97      739.26     60.17 o 
  -1   6   8     2796.50     2735.08    243.78 o 
   0   6   8     2427.75     2733.10    181.81 o 
   1   6   8      225.76      251.18     24.87 o 
   2   6   8       27.38       23.52     15.20 o 
   3   6   8       48.09       62.83     26.39 o 
   4   6   8     1549.10     1803.29    196.59 o 
  -5   7   8     1753.64     1757.31    142.78 o 
  -4   7   8      641.84      588.26     53.79 o 
  -3   7   8      117.73      106.32     21.23 o 
  -2   7   8       33.47       27.13     10.14 o 
  -1   7   8       16.82       21.07     11.78 o 
   0   7   8     1282.47     1250.08     96.15 o 
   1   7   8      458.78      480.35     38.29 o 
   2   7   8      237.26      232.88     27.61 o 
   3   7   8      380.14      389.52     45.19 o 
   4   7   8      524.84      633.30     78.67 o 
  -5   8   8       77.88      102.00     21.43 o 
  -4   8   8      136.56      195.10     37.20 o 
  -3   8   8      171.85      171.77     26.14 o 
  -2   8   8      882.30      893.53     76.69 o 
  -1   8   8     2553.85     2542.23    191.56 o 
   0   8   8     1204.55     1045.58     83.17 o 
   1   8   8       14.76        2.99      7.50 o 
   2   8   8       10.35       23.60     16.11 o 
   3   8   8      250.22      298.59     50.78 o 
  -4   9   8      407.42      406.42     60.32 o 
  -3   9   8       27.81       48.67     17.17 o 
  -2   9   8      159.31      185.40     33.89 o 
  -1   9   8       28.41       31.66     18.23 o 
   0   9   8      523.46      601.93     63.41 o 
   1   9   8      381.00      354.01     48.66 o 
   2   9   8       84.09       90.75     22.02 o 
   3   9   8      472.96      521.00     79.17 o 
  -3  10   8        1.09       -8.70     12.70 o 
  -2  10   8      112.86      120.49     35.83 o 
  -1  10   8     1216.72     1140.11    115.46 o 
   0  10   8      814.43      832.92     93.53 o 
   1  10   8      149.63      125.46     28.08 o 
   2  10   8       38.36       36.53     34.70 o 
  -5   1   9        3.42        1.68      9.11 o 
  -4   1   9        0.30       10.97      9.61 o 
  -3   1   9       50.48       39.22     13.43 o 
  -2   1   9       21.33        4.34     10.73 o 
  -1   1   9       14.81      -10.30     12.68 o 
   0   1   9        0.52        3.96     10.21 o 
   1   1   9        7.25        4.60      7.95 o 
   2   1   9       27.79       11.69      8.83 o 
   3   1   9       33.64       32.21     12.17 o 
  -5   2   9        8.22       -3.76     12.84 o 
  -4   2   9        1.47        3.06      7.81 o 
  -3   2   9        0.10       -3.86      9.09 o 
  -2   2   9       29.70       30.53     20.18 o 
  -1   2   9       19.32       11.61     13.21 o 
   0   2   9       45.50       49.05     20.94 o 
   1   2   9       51.64       49.86     21.39 o 
   2   2   9       10.34        7.33      7.73 o 
   3   2   9        1.81        9.23      9.45 o 
  -4   3   9      137.82      158.18     33.54 o 
  -3   3   9       64.07       38.94     27.49 o 
  -2   3   9        0.37        1.52      8.70 o 
  -1   3   9       94.09      107.40     28.47 o 
   0   3   9      151.71      182.37     38.88 o 
   1   3   9      165.10      167.92     30.53 o 
   2   3   9      146.10      146.13     23.40 o 
   3   3   9       39.10       43.91     14.06 o 
  -4   4   9      101.16      107.37     25.38 o 
  -3   4   9      244.68      260.96     40.36 o 
  -2   4   9      181.13      190.46     27.91 o 
  -1   4   9      133.35      151.46     30.66 o 
   0   4   9        0.15        1.61     11.82 o 
   1   4   9        4.16       -2.32      8.24 o 
   2   4   9       24.58       19.38     11.03 o 
  -3   5   9      118.55      102.21     23.51 o 
  -2   5   9       13.44       16.85     10.93 o 
  -1   5   9      241.68      218.59     45.04 o 
   0   5   9      361.94      360.18     61.19 o 
   1   5   9      336.77      264.82     40.25 o 
   2   5   9      259.44      243.29     37.60 o 
  -3   6   9       90.81      107.53     23.08 o 
  -2   6   9      304.98      313.11     51.53 o 
  -1   6   9       56.95       72.49     26.04 o 
   0   6   9       64.15       82.19     28.30 o 
   1   6   9       31.24        5.92     11.36 o 
  -1   7   9      144.83       94.51     53.85 o 
   0   7   9      311.17      247.50     49.23 o 
                                                 
